# Supplementary material for: Time series and power law analysis of crop yield in some east African countries
Source: PLoS One. 2023 Jun 13;18(6):e0287011. doi: 10.1371/journal.pone.0287011 (PMC10263363; doi:10.1371/journal.pone.0287011)
Supplement: S1 Data — (CSV) [file pone.0287011.s001.csv]

Item	Year	Value
Bananas	1961	52632
Bananas	1962	53158
Bananas	1963	55263
Bananas	1964	59474
Bananas	1965	57000
Bananas	1966	57500
Bananas	1967	58500
Bananas	1968	60000
Bananas	1969	60000
Bananas	1970	59850
Bananas	1971	61170
Bananas	1972	54805
Bananas	1973	62515
Bananas	1974	62105
Bananas	1975	63140
Bananas	1976	63140
Bananas	1977	66000
Bananas	1978	59053
Bananas	1979	59240
Bananas	1980	49864
Bananas	1981	74774
Bananas	1982	55455
Bananas	1983	52727
Bananas	1984	54409
Bananas	1985	55360
Bananas	1986	55231
Bananas	1987	54504
Bananas	1988	52021
Bananas	1989	52555
Bananas	1990	53345
Bananas	1991	54693
Bananas	1992	56055
Bananas	1993	60988
Bananas	1994	56894
Bananas	1995	56287
Bananas	1996	52356
Bananas	1997	54886
Bananas	1998	47429
Bananas	1999	51233
Bananas	2000	55448
Bananas	2001	51639
Bananas	2002	53433
Bananas	2003	56692
Bananas	2004	52885
Bananas	2005	56028
Bananas	2006	57409
Bananas	2007	65407
Bananas	2008	70398
Bananas	2009	83901
Bananas	2010	69858
Bananas	2011	67768
Bananas	2012	66508
Bananas	2013	127352
Bananas	2014	82806
Bananas	2015	46915
Bananas	2016	72775
Bananas	2017	78420
Bananas	2018	79335
Beans, dry	1961	10952
Beans, dry	1962	10952
Beans, dry	1963	10476
Beans, dry	1964	10652
Beans, dry	1965	10435
Beans, dry	1966	10435
Beans, dry	1967	10400
Beans, dry	1968	10385
Beans, dry	1969	10192
Beans, dry	1970	10135
Beans, dry	1971	10173
Beans, dry	1972	10254
Beans, dry	1973	10038
Beans, dry	1974	9703
Beans, dry	1975	10138
Beans, dry	1976	10366
Beans, dry	1977	10233
Beans, dry	1978	10233
Beans, dry	1979	10137
Beans, dry	1980	10000
Beans, dry	1981	10138
Beans, dry	1982	10000
Beans, dry	1983	9492
Beans, dry	1984	9640
Beans, dry	1985	10033
Beans, dry	1986	10097
Beans, dry	1987	10019
Beans, dry	1988	10457
Beans, dry	1989	8815
Beans, dry	1990	13184
Beans, dry	1991	11273
Beans, dry	1992	11530
Beans, dry	1993	10445
Beans, dry	1994	9277
Beans, dry	1995	10996
Beans, dry	1996	10471
Beans, dry	1997	10125
Beans, dry	1998	10182
Beans, dry	1999	9888
Beans, dry	2000	8926
Beans, dry	2001	9957
Beans, dry	2002	9061
Beans, dry	2003	9029
Beans, dry	2004	9176
Beans, dry	2005	7811
Beans, dry	2006	9085
Beans, dry	2007	9120
Beans, dry	2008	8821
Beans, dry	2009	9421
Beans, dry	2010	8883
Beans, dry	2011	8397
Beans, dry	2012	6044
Beans, dry	2013	6654
Beans, dry	2014	6615
Beans, dry	2015	7956
Beans, dry	2016	6391
Beans, dry	2017	6464
Beans, dry	2018	6563
Cassava	1961	90244
Cassava	1962	90244
Cassava	1963	90244
Cassava	1964	90698
Cassava	1965	90698
Cassava	1966	90698
Cassava	1967	90909
Cassava	1968	90909
Cassava	1969	90909
Cassava	1970	90317
Cassava	1971	90106
Cassava	1972	89632
Cassava	1973	89947
Cassava	1974	90562
Cassava	1975	90847
Cassava	1976	91977
Cassava	1977	90909
Cassava	1978	91837
Cassava	1979	91714
Cassava	1980	90909
Cassava	1981	92041
Cassava	1982	88800
Cassava	1983	90612
Cassava	1984	92909
Cassava	1985	90000
Cassava	1986	92333
Cassava	1987	91548
Cassava	1988	89754
Cassava	1989	83647
Cassava	1990	88969
Cassava	1991	89785
Cassava	1992	92046
Cassava	1993	89833
Cassava	1994	87884
Cassava	1995	87141
Cassava	1996	85779
Cassava	1997	86182
Cassava	1998	88820
Cassava	1999	88212
Cassava	2000	89953
Cassava	2001	89591
Cassava	2002	91456
Cassava	2003	85222
Cassava	2004	81842
Cassava	2005	75230
Cassava	2006	87864
Cassava	2007	87275
Cassava	2008	64718
Cassava	2009	41867
Cassava	2010	48222
Cassava	2011	48175
Cassava	2012	42092
Cassava	2013	68749
Cassava	2014	73629
Cassava	2015	81000
Cassava	2016	112378
Cassava	2017	73969
Cassava	2018	80695
Coffee, green	1961	7778
Coffee, green	1962	8667
Coffee, green	1963	2687
Coffee, green	1964	7203
Coffee, green	1965	4740
Coffee, green	1966	5211
Coffee, green	1967	6672
Coffee, green	1968	5703
Coffee, green	1969	5018
Coffee, green	1970	7375
Coffee, green	1971	8034
Coffee, green	1972	6222
Coffee, green	1973	7132
Coffee, green	1974	9380
Coffee, green	1975	5641
Coffee, green	1976	6493
Coffee, green	1977	5161
Coffee, green	1978	6904
Coffee, green	1979	7922
Coffee, green	1980	6298
Coffee, green	1981	7968
Coffee, green	1982	5947
Coffee, green	1983	11598
Coffee, green	1984	8309
Coffee, green	1985	10154
Coffee, green	1986	8234
Coffee, green	1987	9574
Coffee, green	1988	9276
Coffee, green	1989	8051
Coffee, green	1990	7742
Coffee, green	1991	9001
Coffee, green	1992	9304
Coffee, green	1993	8211
Coffee, green	1994	9385
Coffee, green	1995	7290
Coffee, green	1996	7904
Coffee, green	1997	6893
Coffee, green	1998	6049
Coffee, green	1999	9103
Coffee, green	2000	10877
Coffee, green	2001	10920
Coffee, green	2002	9589
Coffee, green	2003	9644
Coffee, green	2004	9739
Coffee, green	2005	9413
Coffee, green	2006	9769
Coffee, green	2007	10655
Coffee, green	2008	9303
Coffee, green	2009	7891
Coffee, green	2010	8268
Coffee, green	2011	9000
Coffee, green	2012	8738
Coffee, green	2013	8662
Coffee, green	2014	8947
Coffee, green	2015	9180
Coffee, green	2016	9376
Coffee, green	2017	9903
Coffee, green	2018	9694
Sorghum	1961	10000
Sorghum	1962	10000
Sorghum	1963	10000
Sorghum	1964	10000
Sorghum	1965	10000
Sorghum	1966	10000
Sorghum	1967	10000
Sorghum	1968	10000
Sorghum	1969	10000
Sorghum	1970	9776
Sorghum	1971	9753
Sorghum	1972	9217
Sorghum	1973	9967
Sorghum	1974	9850
Sorghum	1975	9833
Sorghum	1976	9773
Sorghum	1977	9778
Sorghum	1978	9565
Sorghum	1979	10000
Sorghum	1980	10000
Sorghum	1981	10000
Sorghum	1982	10000
Sorghum	1983	10000
Sorghum	1984	10000
Sorghum	1985	10000
Sorghum	1986	10000
Sorghum	1987	9921
Sorghum	1988	8286
Sorghum	1989	11293
Sorghum	1990	10983
Sorghum	1991	11241
Sorghum	1992	11517
Sorghum	1993	11259
Sorghum	1994	9938
Sorghum	1995	13168
Sorghum	1996	13206
Sorghum	1997	12401
Sorghum	1998	12487
Sorghum	1999	11998
Sorghum	2000	12122
Sorghum	2001	12559
Sorghum	2002	12850
Sorghum	2003	12920
Sorghum	2004	13486
Sorghum	2005	14042
Sorghum	2006	12654
Sorghum	2007	12964
Sorghum	2008	12874
Sorghum	2009	12885
Sorghum	2010	10761
Sorghum	2011	8350
Sorghum	2012	5890
Sorghum	2013	6513
Sorghum	2014	6931
Sorghum	2015	11530
Sorghum	2016	6976
Sorghum	2017	6499
Sorghum	2018	6697
Sweet potatoes	1961	63333
Sweet potatoes	1962	63333
Sweet potatoes	1963	63333
Sweet potatoes	1964	62903
Sweet potatoes	1965	62903
Sweet potatoes	1966	62903
Sweet potatoes	1967	63492
Sweet potatoes	1968	63492
Sweet potatoes	1969	63492
Sweet potatoes	1970	63600
Sweet potatoes	1971	62902
Sweet potatoes	1972	62678
Sweet potatoes	1973	63266
Sweet potatoes	1974	61319
Sweet potatoes	1975	63899
Sweet potatoes	1976	63922
Sweet potatoes	1977	63846
Sweet potatoes	1978	66353
Sweet potatoes	1979	62360
Sweet potatoes	1980	63291
Sweet potatoes	1981	63718
Sweet potatoes	1982	63636
Sweet potatoes	1983	63544
Sweet potatoes	1984	63827
Sweet potatoes	1985	63793
Sweet potatoes	1986	64316
Sweet potatoes	1987	63867
Sweet potatoes	1988	64130
Sweet potatoes	1989	63545
Sweet potatoes	1990	64427
Sweet potatoes	1991	64810
Sweet potatoes	1992	63418
Sweet potatoes	1993	64762
Sweet potatoes	1994	60149
Sweet potatoes	1995	61230
Sweet potatoes	1996	62061
Sweet potatoes	1997	61879
Sweet potatoes	1998	59048
Sweet potatoes	1999	65551
Sweet potatoes	2000	62489
Sweet potatoes	2001	65072
Sweet potatoes	2002	67215
Sweet potatoes	2003	64895
Sweet potatoes	2004	66752
Sweet potatoes	2005	65368
Sweet potatoes	2006	66985
Sweet potatoes	2007	66692
Sweet potatoes	2008	65947
Sweet potatoes	2009	67125
Sweet potatoes	2010	71995
Sweet potatoes	2011	72724
Sweet potatoes	2012	65035
Sweet potatoes	2013	104528
Sweet potatoes	2014	100595
Sweet potatoes	2015	99087
Sweet potatoes	2016	133015
Sweet potatoes	2017	89127
Sweet potatoes	2018	93486
Tea	1967	3600
Tea	1968	5267
Tea	1969	4600
Tea	1970	4900
Tea	1971	4322
Tea	1972	5369
Tea	1973	6165
Tea	1974	7092
Tea	1975	4279
Tea	1976	6115
Tea	1977	5268
Tea	1978	4615
Tea	1979	5038
Tea	1980	3984
Tea	1981	6090
Tea	1982	5399
Tea	1983	5131
Tea	1984	7183
Tea	1985	8534
Tea	1986	7385
Tea	1987	8994
Tea	1988	7951
Tea	1989	8014
Tea	1990	7742
Tea	1991	8842
Tea	1992	10657
Tea	1993	9000
Tea	1994	10380
Tea	1995	9752
Tea	1996	7505
Tea	1997	5559
Tea	1998	8892
Tea	1999	9153
Tea	2000	43081
Tea	2001	54133
Tea	2002	39159
Tea	2003	40638
Tea	2004	42722
Tea	2005	44482
Tea	2006	37545
Tea	2007	41003
Tea	2008	38703
Tea	2009	38753
Tea	2010	46116
Tea	2011	48438
Tea	2012	47938
Tea	2013	46105
Tea	2014	58707
Tea	2015	53802
Tea	2016	43812
Tea	2017	49317
Tea	2018	55243
