# Supplementary material for: Time series and power law analysis of crop yield in some east African countries
Source: PLoS One. 2023 Jun 13;18(6):e0287011. doi: 10.1371/journal.pone.0287011 (PMC10263363; doi:10.1371/journal.pone.0287011)
Supplement: S2 Data — (CSV) [file pone.0287011.s002.csv]

Area	Item	Year	Value
Eritrea	Barley	1993	2196
Eritrea	Barley	1994	7891
Eritrea	Barley	1995	6449
Eritrea	Barley	1996	3390
Eritrea	Barley	1997	4152
Eritrea	Barley	1998	12428
Eritrea	Barley	1999	7339
Eritrea	Barley	2000	5563
Eritrea	Barley	2001	9288
Eritrea	Barley	2002	2408
Eritrea	Barley	2003	1951
Eritrea	Barley	2004	3248
Eritrea	Barley	2005	10510
Eritrea	Barley	2006	11570
Eritrea	Barley	2007	8886
Eritrea	Barley	2008	2241
Eritrea	Barley	2009	11447
Eritrea	Barley	2010	11552
Eritrea	Barley	2011	14444
Eritrea	Barley	2012	15556
Eritrea	Barley	2013	14444
Eritrea	Barley	2014	14444
Eritrea	Barley	2015	14444
Eritrea	Barley	2016	14444
Eritrea	Barley	2017	14444
Eritrea	Barley	2018	14878
Eritrea	Millet	1993	2379
Eritrea	Millet	1994	6613
Eritrea	Millet	1995	2123
Eritrea	Millet	1996	1904
Eritrea	Millet	1997	1097
Eritrea	Millet	1998	5395
Eritrea	Millet	1999	3835
Eritrea	Millet	2000	1254
Eritrea	Millet	2001	5372
Eritrea	Millet	2002	1072
Eritrea	Millet	2003	1836
Eritrea	Millet	2004	1949
Eritrea	Millet	2005	5057
Eritrea	Millet	2006	4531
Eritrea	Millet	2007	6932
Eritrea	Millet	2008	1563
Eritrea	Millet	2009	2802
Eritrea	Millet	2010	3636
Eritrea	Millet	2011	3636
Eritrea	Millet	2012	3636
Eritrea	Millet	2013	3636
Eritrea	Millet	2014	3636
Eritrea	Millet	2015	3333
Eritrea	Millet	2016	3333
Eritrea	Millet	2017	3333
Eritrea	Millet	2018	3440
Eritrea	Sorghum	1993	3197
Eritrea	Sorghum	1994	9028
Eritrea	Sorghum	1995	4820
Eritrea	Sorghum	1996	2463
Eritrea	Sorghum	1997	2850
Eritrea	Sorghum	1998	11420
Eritrea	Sorghum	1999	8766
Eritrea	Sorghum	2000	4118
Eritrea	Sorghum	2001	4750
Eritrea	Sorghum	2002	1562
Eritrea	Sorghum	2003	3188
Eritrea	Sorghum	2004	2680
Eritrea	Sorghum	2005	7907
Eritrea	Sorghum	2006	7928
Eritrea	Sorghum	2007	10693
Eritrea	Sorghum	2008	2727
Eritrea	Sorghum	2009	2358
Eritrea	Sorghum	2010	2560
Eritrea	Sorghum	2011	5170
Eritrea	Sorghum	2012	5231
Eritrea	Sorghum	2013	5227
Eritrea	Sorghum	2014	5204
Eritrea	Sorghum	2015	5185
Eritrea	Sorghum	2016	5185
Eritrea	Sorghum	2017	5185
Eritrea	Sorghum	2018	5015
Eritrea	Wheat	1993	2038
Eritrea	Wheat	1994	7449
Eritrea	Wheat	1995	5124
Eritrea	Wheat	1996	3665
Eritrea	Wheat	1997	3434
Eritrea	Wheat	1998	9552
Eritrea	Wheat	1999	7700
Eritrea	Wheat	2000	5943
Eritrea	Wheat	2001	11658
Eritrea	Wheat	2002	1706
Eritrea	Wheat	2003	1987
Eritrea	Wheat	2004	2980
Eritrea	Wheat	2005	11565
Eritrea	Wheat	2006	11604
Eritrea	Wheat	2007	8395
Eritrea	Wheat	2008	3307
Eritrea	Wheat	2009	10706
Eritrea	Wheat	2010	11786
Eritrea	Wheat	2011	11154
Eritrea	Wheat	2012	12692
Eritrea	Wheat	2013	12000
Eritrea	Wheat	2014	12000
Eritrea	Wheat	2015	10000
Eritrea	Wheat	2016	10000
Eritrea	Wheat	2017	10000
Eritrea	Wheat	2018	11306
