# Supplementary material for: Time series and power law analysis of crop yield in some east African countries
Source: PLoS One. 2023 Jun 13;18(6):e0287011. doi: 10.1371/journal.pone.0287011 (PMC10263363; doi:10.1371/journal.pone.0287011)
Supplement: S3 Data — (CSV) [file pone.0287011.s003.csv]

Area	Item	Year	Value
Ethiopia	Barley	1993	13606
Ethiopia	Barley	1994	9371
Ethiopia	Barley	1995	8643
Ethiopia	Barley	1996	10613
Ethiopia	Barley	1997	10620
Ethiopia	Barley	1998	10953
Ethiopia	Barley	1999	9204
Ethiopia	Barley	2000	9132
Ethiopia	Barley	2001	10841
Ethiopia	Barley	2002	14409
Ethiopia	Barley	2003	10111
Ethiopia	Barley	2004	10962
Ethiopia	Barley	2005	11570
Ethiopia	Barley	2006	14127
Ethiopia	Barley	2007	12466
Ethiopia	Barley	2008	13728
Ethiopia	Barley	2009	15503
Ethiopia	Barley	2010	16276
Ethiopia	Barley	2011	16721
Ethiopia	Barley	2012	17489
Ethiopia	Barley	2013	18718
Ethiopia	Barley	2014	19653
Ethiopia	Barley	2015	21672
Ethiopia	Barley	2016	21109
Ethiopia	Barley	2017	21244
Ethiopia	Barley	2018	21662
Ethiopia	Beans, dry	1993	5314
Ethiopia	Beans, dry	1994	2492
Ethiopia	Beans, dry	1995	3499
Ethiopia	Beans, dry	1996	10784
Ethiopia	Beans, dry	1997	9249
Ethiopia	Beans, dry	1998	7759
Ethiopia	Beans, dry	1999	6696
Ethiopia	Beans, dry	2000	6724
Ethiopia	Beans, dry	2001	6262
Ethiopia	Beans, dry	2002	4772
Ethiopia	Beans, dry	2003	6471
Ethiopia	Beans, dry	2004	7144
Ethiopia	Beans, dry	2005	8770
Ethiopia	Beans, dry	2006	8457
Ethiopia	Beans, dry	2007	9971
Ethiopia	Beans, dry	2008	10431
Ethiopia	Beans, dry	2009	14872
Ethiopia	Beans, dry	2010	14336
Ethiopia	Beans, dry	2011	11691
Ethiopia	Beans, dry	2012	12620
Ethiopia	Beans, dry	2013	14011
Ethiopia	Beans, dry	2014	15889
Ethiopia	Beans, dry	2015	16670
Ethiopia	Beans, dry	2016	16675
Ethiopia	Beans, dry	2017	16569
Ethiopia	Beans, dry	2018	17042
Ethiopia	Coffee, green	1993	7200
Ethiopia	Coffee, green	1994	7453
Ethiopia	Coffee, green	1995	7471
Ethiopia	Coffee, green	1996	7491
Ethiopia	Coffee, green	1997	7474
Ethiopia	Coffee, green	1998	7602
Ethiopia	Coffee, green	1999	8653
Ethiopia	Coffee, green	2000	9199
Ethiopia	Coffee, green	2001	6445
Ethiopia	Coffee, green	2002	7339
Ethiopia	Coffee, green	2003	5429
Ethiopia	Coffee, green	2004	6002
Ethiopia	Coffee, green	2005	6571
Ethiopia	Coffee, green	2006	8179
Ethiopia	Coffee, green	2007	6715
Ethiopia	Coffee, green	2008	6651
Ethiopia	Coffee, green	2009	6721
Ethiopia	Coffee, green	2010	7432
Ethiopia	Coffee, green	2011	7304
Ethiopia	Coffee, green	2012	5213
Ethiopia	Coffee, green	2013	7280
Ethiopia	Coffee, green	2014	7476
Ethiopia	Coffee, green	2015	6989
Ethiopia	Coffee, green	2016	6697
Ethiopia	Coffee, green	2017	6737
Ethiopia	Coffee, green	2018	6854
Ethiopia	Maize	1993	17364
Ethiopia	Maize	1994	11235
Ethiopia	Maize	1995	13590
Ethiopia	Maize	1996	16826
Ethiopia	Maize	1997	17381
Ethiopia	Maize	1998	16175
Ethiopia	Maize	1999	17150
Ethiopia	Maize	2000	16204
Ethiopia	Maize	2001	17427
Ethiopia	Maize	2002	18753
Ethiopia	Maize	2003	15319
Ethiopia	Maize	2004	16132
Ethiopia	Maize	2005	20060
Ethiopia	Maize	2006	26404
Ethiopia	Maize	2007	19692
Ethiopia	Maize	2008	21367
Ethiopia	Maize	2009	21990
Ethiopia	Maize	2010	25398
Ethiopia	Maize	2011	29539
Ethiopia	Maize	2012	30592
Ethiopia	Maize	2013	32542
Ethiopia	Maize	2014	34210
Ethiopia	Maize	2015	37331
Ethiopia	Maize	2016	36745
Ethiopia	Maize	2017	37361
Ethiopia	Maize	2018	32919
Ethiopia	Millet	1993	7683
Ethiopia	Millet	1994	7047
Ethiopia	Millet	1995	6688
Ethiopia	Millet	1996	8921
Ethiopia	Millet	1997	10138
Ethiopia	Millet	1998	8932
Ethiopia	Millet	1999	8543
Ethiopia	Millet	2000	8867
Ethiopia	Millet	2001	9117
Ethiopia	Millet	2002	10878
Ethiopia	Millet	2003	10011
Ethiopia	Millet	2004	10593
Ethiopia	Millet	2005	11863
Ethiopia	Millet	2006	12793
Ethiopia	Millet	2007	10613
Ethiopia	Millet	2008	12132
Ethiopia	Millet	2009	14206
Ethiopia	Millet	2010	15555
Ethiopia	Millet	2011	15070
Ethiopia	Millet	2012	17202
Ethiopia	Millet	2013	18672
Ethiopia	Millet	2014	20165
Ethiopia	Millet	2015	22265
Ethiopia	Millet	2016	22296
Ethiopia	Millet	2017	19339
Ethiopia	Millet	2018	19064
Ethiopia	Sorghum	1993	14018
Ethiopia	Sorghum	1994	9319
Ethiopia	Sorghum	1995	12401
Ethiopia	Sorghum	1996	13575
Ethiopia	Sorghum	1997	14136
Ethiopia	Sorghum	1998	11034
Ethiopia	Sorghum	1999	12478
Ethiopia	Sorghum	2000	11750
Ethiopia	Sorghum	2001	11394
Ethiopia	Sorghum	2002	13653
Ethiopia	Sorghum	2003	13357
Ethiopia	Sorghum	2004	13574
Ethiopia	Sorghum	2005	13688
Ethiopia	Sorghum	2006	14806
Ethiopia	Sorghum	2007	15817
Ethiopia	Sorghum	2008	17340
Ethiopia	Sorghum	2009	18356
Ethiopia	Sorghum	2010	20866
Ethiopia	Sorghum	2011	20540
Ethiopia	Sorghum	2012	21059
Ethiopia	Sorghum	2013	22825
Ethiopia	Sorghum	2014	23651
Ethiopia	Sorghum	2015	25695
Ethiopia	Sorghum	2016	25251
Ethiopia	Sorghum	2017	25863
Ethiopia	Sorghum	2018	26976
Ethiopia	Tea	1993	6415
Ethiopia	Tea	1994	6892
Ethiopia	Tea	1995	7095
Ethiopia	Tea	1996	7233
Ethiopia	Tea	1997	7143
Ethiopia	Tea	1998	8182
Ethiopia	Tea	1999	9020
Ethiopia	Tea	2000	8801
Ethiopia	Tea	2001	8939
Ethiopia	Tea	2002	9127
Ethiopia	Tea	2003	9689
Ethiopia	Tea	2004	9481
Ethiopia	Tea	2005	9600
Ethiopia	Tea	2006	9759
Ethiopia	Tea	2007	9987
Ethiopia	Tea	2008	9858
Ethiopia	Tea	2009	9987
Ethiopia	Tea	2010	10116
Ethiopia	Tea	2011	10245
Ethiopia	Tea	2012	10374
Ethiopia	Tea	2013	10502
Ethiopia	Tea	2014	10639
Ethiopia	Tea	2015	10846
Ethiopia	Tea	2016	10850
Ethiopia	Tea	2017	10951
Ethiopia	Tea	2018	11052
Ethiopia	Wheat	1993	15487
Ethiopia	Wheat	1994	10749
Ethiopia	Wheat	1995	13106
Ethiopia	Wheat	1996	12114
Ethiopia	Wheat	1997	12917
Ethiopia	Wheat	1998	13738
Ethiopia	Wheat	1999	11150
Ethiopia	Wheat	2000	11631
Ethiopia	Wheat	2001	13259
Ethiopia	Wheat	2002	14354
Ethiopia	Wheat	2003	13874
Ethiopia	Wheat	2004	14691
Ethiopia	Wheat	2005	15567
Ethiopia	Wheat	2006	15204
Ethiopia	Wheat	2007	16711
Ethiopia	Wheat	2008	16245
Ethiopia	Wheat	2009	18269
Ethiopia	Wheat	2010	18385
Ethiopia	Wheat	2011	20288
Ethiopia	Wheat	2012	21102
Ethiopia	Wheat	2013	24446
Ethiopia	Wheat	2014	25433
Ethiopia	Wheat	2015	27941
Ethiopia	Wheat	2016	26755
Ethiopia	Wheat	2017	28157
Ethiopia	Wheat	2018	24236
