# Supplementary material for: Time series and power law analysis of crop yield in some east African countries
Source: PLoS One. 2023 Jun 13;18(6):e0287011. doi: 10.1371/journal.pone.0287011 (PMC10263363; doi:10.1371/journal.pone.0287011)
Supplement: S4 Data — (CSV) [file pone.0287011.s004.csv]

Area	Item	Year	Value
Kenya	Beans, dry	1961	4783
Kenya	Beans, dry	1962	4783
Kenya	Beans, dry	1963	4783
Kenya	Beans, dry	1964	4783
Kenya	Beans, dry	1965	4783
Kenya	Beans, dry	1966	4783
Kenya	Beans, dry	1967	4783
Kenya	Beans, dry	1968	4783
Kenya	Beans, dry	1969	5600
Kenya	Beans, dry	1970	5333
Kenya	Beans, dry	1971	5556
Kenya	Beans, dry	1972	5556
Kenya	Beans, dry	1973	4800
Kenya	Beans, dry	1974	5556
Kenya	Beans, dry	1975	5714
Kenya	Beans, dry	1976	5806
Kenya	Beans, dry	1977	5429
Kenya	Beans, dry	1978	5676
Kenya	Beans, dry	1979	5789
Kenya	Beans, dry	1980	5476
Kenya	Beans, dry	1981	5814
Kenya	Beans, dry	1982	6222
Kenya	Beans, dry	1983	5814
Kenya	Beans, dry	1984	6122
Kenya	Beans, dry	1985	6122
Kenya	Beans, dry	1986	6154
Kenya	Beans, dry	1987	6364
Kenya	Beans, dry	1988	6552
Kenya	Beans, dry	1989	6315
Kenya	Beans, dry	1990	8382
Kenya	Beans, dry	1991	6651
Kenya	Beans, dry	1992	7641
Kenya	Beans, dry	1993	6508
Kenya	Beans, dry	1994	4319
Kenya	Beans, dry	1995	5217
Kenya	Beans, dry	1996	3136
Kenya	Beans, dry	1997	3127
Kenya	Beans, dry	1998	3845
Kenya	Beans, dry	1999	4742
Kenya	Beans, dry	2000	4300
Kenya	Beans, dry	2001	3808
Kenya	Beans, dry	2002	5177
Kenya	Beans, dry	2003	4780
Kenya	Beans, dry	2004	3526
Kenya	Beans, dry	2005	3696
Kenya	Beans, dry	2006	5343
Kenya	Beans, dry	2007	5079
Kenya	Beans, dry	2008	4128
Kenya	Beans, dry	2009	4844
Kenya	Beans, dry	2010	5666
Kenya	Beans, dry	2011	5572
Kenya	Beans, dry	2012	5897
Kenya	Beans, dry	2013	6594
Kenya	Beans, dry	2014	5853
Kenya	Beans, dry	2015	6150
Kenya	Beans, dry	2016	6215
Kenya	Beans, dry	2017	7165
Kenya	Beans, dry	2018	6546
Kenya	Coffee, green	1961	6748
Kenya	Coffee, green	1962	7042
Kenya	Coffee, green	1963	6940
Kenya	Coffee, green	1964	5060
Kenya	Coffee, green	1965	4735
Kenya	Coffee, green	1966	6667
Kenya	Coffee, green	1967	5621
Kenya	Coffee, green	1968	4660
Kenya	Coffee, green	1969	6166
Kenya	Coffee, green	1970	6860
Kenya	Coffee, green	1971	7001
Kenya	Coffee, green	1972	7011
Kenya	Coffee, green	1973	7049
Kenya	Coffee, green	1974	7010
Kenya	Coffee, green	1975	5960
Kenya	Coffee, green	1976	7595
Kenya	Coffee, green	1977	7820
Kenya	Coffee, green	1978	6912
Kenya	Coffee, green	1979	6301
Kenya	Coffee, green	1980	8919
Kenya	Coffee, green	1981	8479
Kenya	Coffee, green	1982	6669
Kenya	Coffee, green	1983	6395
Kenya	Coffee, green	1984	7903
Kenya	Coffee, green	1985	6158
Kenya	Coffee, green	1986	7289
Kenya	Coffee, green	1987	6775
Kenya	Coffee, green	1988	8234
Kenya	Coffee, green	1989	7636
Kenya	Coffee, green	1990	6786
Kenya	Coffee, green	1991	5560
Kenya	Coffee, green	1992	5546
Kenya	Coffee, green	1993	4747
Kenya	Coffee, green	1994	5035
Kenya	Coffee, green	1995	5944
Kenya	Coffee, green	1996	5523
Kenya	Coffee, green	1997	3880
Kenya	Coffee, green	1998	3009
Kenya	Coffee, green	1999	4006
Kenya	Coffee, green	2000	5924
Kenya	Coffee, green	2001	3041
Kenya	Coffee, green	2002	3053
Kenya	Coffee, green	2003	3261
Kenya	Coffee, green	2004	2849
Kenya	Coffee, green	2005	2659
Kenya	Coffee, green	2006	2841
Kenya	Coffee, green	2007	3274
Kenya	Coffee, green	2008	2710
Kenya	Coffee, green	2009	3375
Kenya	Coffee, green	2010	2625
Kenya	Coffee, green	2011	3140
Kenya	Coffee, green	2012	4463
Kenya	Coffee, green	2013	3625
Kenya	Coffee, green	2014	4500
Kenya	Coffee, green	2015	3700
Kenya	Coffee, green	2016	4044
Kenya	Coffee, green	2017	3367
Kenya	Coffee, green	2018	3580
Kenya	Maize	1961	12533
Kenya	Maize	1962	12222
Kenya	Maize	1963	12500
Kenya	Maize	1964	11714
Kenya	Maize	1965	10713
Kenya	Maize	1966	10792
Kenya	Maize	1967	12000
Kenya	Maize	1968	12536
Kenya	Maize	1969	12741
Kenya	Maize	1970	12250
Kenya	Maize	1971	12174
Kenya	Maize	1972	12538
Kenya	Maize	1973	12897
Kenya	Maize	1974	13448
Kenya	Maize	1975	14138
Kenya	Maize	1976	16352
Kenya	Maize	1977	16261
Kenya	Maize	1978	14557
Kenya	Maize	1979	13000
Kenya	Maize	1980	12000
Kenya	Maize	1981	15786
Kenya	Maize	1982	20712
Kenya	Maize	1983	17692
Kenya	Maize	1984	14437
Kenya	Maize	1985	17222
Kenya	Maize	1986	20343
Kenya	Maize	1987	17169
Kenya	Maize	1988	19030
Kenya	Maize	1989	18526
Kenya	Maize	1990	16591
Kenya	Maize	1991	18321
Kenya	Maize	1992	17271
Kenya	Maize	1993	15549
Kenya	Maize	1994	20400
Kenya	Maize	1995	18759
Kenya	Maize	1996	14506
Kenya	Maize	1997	14713
Kenya	Maize	1998	16697
Kenya	Maize	1999	14817
Kenya	Maize	2000	14400
Kenya	Maize	2001	17012
Kenya	Maize	2002	15126
Kenya	Maize	2003	16224
Kenya	Maize	2004	19293
Kenya	Maize	2005	16405
Kenya	Maize	2006	17197
Kenya	Maize	2007	18132
Kenya	Maize	2008	13925
Kenya	Maize	2009	12943
Kenya	Maize	2010	17251
Kenya	Maize	2011	15840
Kenya	Maize	2012	17366
Kenya	Maize	2013	16922
Kenya	Maize	2014	16602
Kenya	Maize	2015	18230
Kenya	Maize	2016	14284
Kenya	Maize	2017	17626
Kenya	Maize	2018	18741
Kenya	Rice, paddy	1961	22703
Kenya	Rice, paddy	1962	26207
Kenya	Rice, paddy	1963	24409
Kenya	Rice, paddy	1964	24636
Kenya	Rice, paddy	1965	56809
Kenya	Rice, paddy	1966	58657
Kenya	Rice, paddy	1967	56318
Kenya	Rice, paddy	1968	54497
Kenya	Rice, paddy	1969	46110
Kenya	Rice, paddy	1970	48768
Kenya	Rice, paddy	1971	47393
Kenya	Rice, paddy	1972	50789
Kenya	Rice, paddy	1973	48769
Kenya	Rice, paddy	1974	50617
Kenya	Rice, paddy	1975	50933
Kenya	Rice, paddy	1976	57750
Kenya	Rice, paddy	1977	61813
Kenya	Rice, paddy	1978	56701
Kenya	Rice, paddy	1979	43064
Kenya	Rice, paddy	1980	39400
Kenya	Rice, paddy	1981	39402
Kenya	Rice, paddy	1982	39399
Kenya	Rice, paddy	1983	39400
Kenya	Rice, paddy	1984	40486
Kenya	Rice, paddy	1985	26700
Kenya	Rice, paddy	1986	31491
Kenya	Rice, paddy	1987	31034
Kenya	Rice, paddy	1988	35714
Kenya	Rice, paddy	1989	39859
Kenya	Rice, paddy	1990	30984
Kenya	Rice, paddy	1991	38846
Kenya	Rice, paddy	1992	35362
Kenya	Rice, paddy	1993	41483
Kenya	Rice, paddy	1994	43559
Kenya	Rice, paddy	1995	40000
Kenya	Rice, paddy	1996	40000
Kenya	Rice, paddy	1997	39724
Kenya	Rice, paddy	1998	48419
Kenya	Rice, paddy	1999	39845
Kenya	Rice, paddy	2000	37710
Kenya	Rice, paddy	2001	34091
Kenya	Rice, paddy	2002	34615
Kenya	Rice, paddy	2003	37568
Kenya	Rice, paddy	2004	37280
Kenya	Rice, paddy	2005	39321
Kenya	Rice, paddy	2006	28062
Kenya	Rice, paddy	2007	28715
Kenya	Rice, paddy	2008	13076
Kenya	Rice, paddy	2009	19333
Kenya	Rice, paddy	2010	42384
Kenya	Rice, paddy	2011	39676
Kenya	Rice, paddy	2012	46643
Kenya	Rice, paddy	2013	39955
Kenya	Rice, paddy	2014	39543
Kenya	Rice, paddy	2015	39566
Kenya	Rice, paddy	2016	34601
Kenya	Rice, paddy	2017	36605
Kenya	Rice, paddy	2018	42489
Kenya	Sugar cane	1961	297552
Kenya	Sugar cane	1962	314799
Kenya	Sugar cane	1963	321086
Kenya	Sugar cane	1964	376061
Kenya	Sugar cane	1965	332077
Kenya	Sugar cane	1966	382360
Kenya	Sugar cane	1967	408662
Kenya	Sugar cane	1968	428365
Kenya	Sugar cane	1969	584313
Kenya	Sugar cane	1970	549587
Kenya	Sugar cane	1971	806694
Kenya	Sugar cane	1972	763879
Kenya	Sugar cane	1973	704820
Kenya	Sugar cane	1974	724943
Kenya	Sugar cane	1975	660185
Kenya	Sugar cane	1976	693554
Kenya	Sugar cane	1977	722714
Kenya	Sugar cane	1978	791912
Kenya	Sugar cane	1979	999348
Kenya	Sugar cane	1980	1211845
Kenya	Sugar cane	1981	1126452
Kenya	Sugar cane	1982	927801
Kenya	Sugar cane	1983	990751
Kenya	Sugar cane	1984	1074636
Kenya	Sugar cane	1985	775937
Kenya	Sugar cane	1986	795388
Kenya	Sugar cane	1987	841838
Kenya	Sugar cane	1988	1030020
Kenya	Sugar cane	1989	1179447
Kenya	Sugar cane	1990	1173013
Kenya	Sugar cane	1991	960715
Kenya	Sugar cane	1992	877746
Kenya	Sugar cane	1993	841307
Kenya	Sugar cane	1994	662113
Kenya	Sugar cane	1995	810402
Kenya	Sugar cane	1996	815789
Kenya	Sugar cane	1997	794643
Kenya	Sugar cane	1998	930207
Kenya	Sugar cane	1999	851925
Kenya	Sugar cane	2000	688560
Kenya	Sugar cane	2001	742937
Kenya	Sugar cane	2002	833431
Kenya	Sugar cane	2003	833014
Kenya	Sugar cane	2004	860105
Kenya	Sugar cane	2005	849147
Kenya	Sugar cane	2006	903103
Kenya	Sugar cane	2007	879075
Kenya	Sugar cane	2008	938584
Kenya	Sugar cane	2009	853027
Kenya	Sugar cane	2010	830630
Kenya	Sugar cane	2011	671815
Kenya	Sugar cane	2012	666815
Kenya	Sugar cane	2013	777307
Kenya	Sugar cane	2014	888048
Kenya	Sugar cane	2015	920569
Kenya	Sugar cane	2016	816637
Kenya	Sugar cane	2017	701780
Kenya	Sugar cane	2018	720202
Kenya	Tea	1961	7119
Kenya	Tea	1962	8258
Kenya	Tea	1963	8431
Kenya	Tea	1964	8777
Kenya	Tea	1965	8007
Kenya	Tea	1966	9297
Kenya	Tea	1967	7584
Kenya	Tea	1968	8868
Kenya	Tea	1969	9873
Kenya	Tea	1970	10198
Kenya	Tea	1971	8362
Kenya	Tea	1972	10715
Kenya	Tea	1973	10321
Kenya	Tea	1974	9148
Kenya	Tea	1975	9218
Kenya	Tea	1976	9398
Kenya	Tea	1977	12617
Kenya	Tea	1978	12960
Kenya	Tea	1979	13361
Kenya	Tea	1980	11744
Kenya	Tea	1981	11527
Kenya	Tea	1982	11791
Kenya	Tea	1983	14524
Kenya	Tea	1984	13941
Kenya	Tea	1985	17571
Kenya	Tea	1986	16981
Kenya	Tea	1987	18244
Kenya	Tea	1988	18897
Kenya	Tea	1989	20647
Kenya	Tea	1990	20313
Kenya	Tea	1991	20232
Kenya	Tea	1992	18466
Kenya	Tea	1993	20137
Kenya	Tea	1994	19000
Kenya	Tea	1995	21725
Kenya	Tea	1996	22621
Kenya	Tea	1997	19380
Kenya	Tea	1998	24793
Kenya	Tea	1999	20980
Kenya	Tea	2000	19627
Kenya	Tea	2001	23704
Kenya	Tea	2002	21837
Kenya	Tea	2003	22341
Kenya	Tea	2004	23745
Kenya	Tea	2005	23248
Kenya	Tea	2006	21116
Kenya	Tea	2007	24774
Kenya	Tea	2008	21928
Kenya	Tea	2009	19849
Kenya	Tea	2010	23209
Kenya	Tea	2011	20117
Kenya	Tea	2012	19381
Kenya	Tea	2013	21772
Kenya	Tea	2014	21926
Kenya	Tea	2015	19059
Kenya	Tea	2016	21648
Kenya	Tea	2017	18902
Kenya	Tea	2018	20872
Kenya	Wheat	1961	10907
Kenya	Wheat	1962	9212
Kenya	Wheat	1963	11197
Kenya	Wheat	1964	11973
Kenya	Wheat	1965	15132
Kenya	Wheat	1966	11834
Kenya	Wheat	1967	13414
Kenya	Wheat	1968	16251
Kenya	Wheat	1969	17282
Kenya	Wheat	1970	16132
Kenya	Wheat	1971	16947
Kenya	Wheat	1972	14449
Kenya	Wheat	1973	13628
Kenya	Wheat	1974	16413
Kenya	Wheat	1975	15198
Kenya	Wheat	1976	16731
Kenya	Wheat	1977	14847
Kenya	Wheat	1978	14716
Kenya	Wheat	1979	17715
Kenya	Wheat	1980	21567
Kenya	Wheat	1981	21461
Kenya	Wheat	1982	20833
Kenya	Wheat	1983	21083
Kenya	Wheat	1984	13770
Kenya	Wheat	1985	18900
Kenya	Wheat	1986	18666
Kenya	Wheat	1987	14824
Kenya	Wheat	1988	16330
Kenya	Wheat	1989	15839
Kenya	Wheat	1990	16551
Kenya	Wheat	1991	18484
Kenya	Wheat	1992	19359
Kenya	Wheat	1993	13795
Kenya	Wheat	1994	22164
Kenya	Wheat	1995	21064
Kenya	Wheat	1996	20112
Kenya	Wheat	1997	16132
Kenya	Wheat	1998	18951
Kenya	Wheat	1999	16534
Kenya	Wheat	2000	15492
Kenya	Wheat	2001	19890
Kenya	Wheat	2002	21217
Kenya	Wheat	2003	25055
Kenya	Wheat	2004	24827
Kenya	Wheat	2005	23131
Kenya	Wheat	2006	21875
Kenya	Wheat	2007	30940
Kenya	Wheat	2008	25845
Kenya	Wheat	2009	16665
Kenya	Wheat	2010	31991
Kenya	Wheat	2011	20415
Kenya	Wheat	2012	29720
Kenya	Wheat	2013	27602
Kenya	Wheat	2014	15549
Kenya	Wheat	2015	19841
Kenya	Wheat	2016	14022
Kenya	Wheat	2017	11253
Kenya	Wheat	2018	25280
