# Supplementary material for: Time series and power law analysis of crop yield in some east African countries
Source: PLoS One. 2023 Jun 13;18(6):e0287011. doi: 10.1371/journal.pone.0287011 (PMC10263363; doi:10.1371/journal.pone.0287011)
Supplement: S5 Data — (CSV) [file pone.0287011.s005.csv]

Area	Item	Year	Value
Rwanda	Beans, dry	1961	6604
Rwanda	Beans, dry	1962	7688
Rwanda	Beans, dry	1963	8027
Rwanda	Beans, dry	1964	6465
Rwanda	Beans, dry	1965	6890
Rwanda	Beans, dry	1966	8500
Rwanda	Beans, dry	1967	8500
Rwanda	Beans, dry	1968	7436
Rwanda	Beans, dry	1969	9000
Rwanda	Beans, dry	1970	9000
Rwanda	Beans, dry	1971	9000
Rwanda	Beans, dry	1972	8500
Rwanda	Beans, dry	1973	8315
Rwanda	Beans, dry	1974	6149
Rwanda	Beans, dry	1975	8014
Rwanda	Beans, dry	1976	8054
Rwanda	Beans, dry	1977	8046
Rwanda	Beans, dry	1978	7920
Rwanda	Beans, dry	1979	7586
Rwanda	Beans, dry	1980	7046
Rwanda	Beans, dry	1981	7362
Rwanda	Beans, dry	1982	8120
Rwanda	Beans, dry	1983	8408
Rwanda	Beans, dry	1984	7497
Rwanda	Beans, dry	1985	9233
Rwanda	Beans, dry	1986	8411
Rwanda	Beans, dry	1987	8182
Rwanda	Beans, dry	1988	7463
Rwanda	Beans, dry	1989	8405
Rwanda	Beans, dry	1990	7427
Rwanda	Beans, dry	1991	8542
Rwanda	Beans, dry	1992	6923
Rwanda	Beans, dry	1993	6850
Rwanda	Beans, dry	1994	7733
Rwanda	Beans, dry	1995	7000
Rwanda	Beans, dry	1996	6974
Rwanda	Beans, dry	1997	5606
Rwanda	Beans, dry	1998	6552
Rwanda	Beans, dry	1999	6153
Rwanda	Beans, dry	2000	6463
Rwanda	Beans, dry	2001	7040
Rwanda	Beans, dry	2002	6897
Rwanda	Beans, dry	2003	6715
Rwanda	Beans, dry	2004	6207
Rwanda	Beans, dry	2005	6378
Rwanda	Beans, dry	2006	7952
Rwanda	Beans, dry	2007	9185
Rwanda	Beans, dry	2008	9151
Rwanda	Beans, dry	2009	9441
Rwanda	Beans, dry	2010	10258
Rwanda	Beans, dry	2011	9688
Rwanda	Beans, dry	2012	9020
Rwanda	Beans, dry	2013	9130
Rwanda	Beans, dry	2014	8914
Rwanda	Beans, dry	2015	8620
Rwanda	Beans, dry	2016	8529
Rwanda	Beans, dry	2017	8296
Rwanda	Beans, dry	2018	8291
Rwanda	Cassava	1961	59524
Rwanda	Cassava	1962	60001
Rwanda	Cassava	1963	44934
Rwanda	Cassava	1964	120265
Rwanda	Cassava	1965	120205
Rwanda	Cassava	1966	100051
Rwanda	Cassava	1967	100000
Rwanda	Cassava	1968	89731
Rwanda	Cassava	1969	100000
Rwanda	Cassava	1970	120028
Rwanda	Cassava	1971	120000
Rwanda	Cassava	1972	120000
Rwanda	Cassava	1973	122207
Rwanda	Cassava	1974	125228
Rwanda	Cassava	1975	123138
Rwanda	Cassava	1976	119777
Rwanda	Cassava	1977	119823
Rwanda	Cassava	1978	93556
Rwanda	Cassava	1979	164000
Rwanda	Cassava	1980	119143
Rwanda	Cassava	1981	119816
Rwanda	Cassava	1982	129434
Rwanda	Cassava	1983	110002
Rwanda	Cassava	1984	105181
Rwanda	Cassava	1985	103992
Rwanda	Cassava	1986	95458
Rwanda	Cassava	1987	93905
Rwanda	Cassava	1988	49443
Rwanda	Cassava	1989	44357
Rwanda	Cassava	1990	20126
Rwanda	Cassava	1991	26400
Rwanda	Cassava	1992	26100
Rwanda	Cassava	1993	24250
Rwanda	Cassava	1994	11778
Rwanda	Cassava	1995	24667
Rwanda	Cassava	1996	27580
Rwanda	Cassava	1997	24699
Rwanda	Cassava	1998	24659
Rwanda	Cassava	1999	26747
Rwanda	Cassava	2000	68153
Rwanda	Cassava	2001	57907
Rwanda	Cassava	2002	79036
Rwanda	Cassava	2003	74775
Rwanda	Cassava	2004	57198
Rwanda	Cassava	2005	67561
Rwanda	Cassava	2006	64378
Rwanda	Cassava	2007	54550
Rwanda	Cassava	2008	48700
Rwanda	Cassava	2009	68308
Rwanda	Cassava	2010	88836
Rwanda	Cassava	2011	97900
Rwanda	Cassava	2012	89550
Rwanda	Cassava	2013	135443
Rwanda	Cassava	2014	109166
Rwanda	Cassava	2015	107913
Rwanda	Cassava	2016	107091
Rwanda	Cassava	2017	86832
Rwanda	Cassava	2018	110062
Rwanda	Coffee, green	1961	5833
Rwanda	Coffee, green	1962	5817
Rwanda	Coffee, green	1963	2678
Rwanda	Coffee, green	1964	4574
Rwanda	Coffee, green	1965	5347
Rwanda	Coffee, green	1966	4555
Rwanda	Coffee, green	1967	5678
Rwanda	Coffee, green	1968	5607
Rwanda	Coffee, green	1969	5337
Rwanda	Coffee, green	1970	5950
Rwanda	Coffee, green	1971	6029
Rwanda	Coffee, green	1972	3941
Rwanda	Coffee, green	1973	5244
Rwanda	Coffee, green	1974	4904
Rwanda	Coffee, green	1975	6257
Rwanda	Coffee, green	1976	6598
Rwanda	Coffee, green	1977	6478
Rwanda	Coffee, green	1978	6788
Rwanda	Coffee, green	1979	6071
Rwanda	Coffee, green	1980	5947
Rwanda	Coffee, green	1981	5959
Rwanda	Coffee, green	1982	6044
Rwanda	Coffee, green	1983	8981
Rwanda	Coffee, green	1984	9640
Rwanda	Coffee, green	1985	11019
Rwanda	Coffee, green	1986	8692
Rwanda	Coffee, green	1987	8326
Rwanda	Coffee, green	1988	7945
Rwanda	Coffee, green	1989	5623
Rwanda	Coffee, green	1990	6305
Rwanda	Coffee, green	1991	6140
Rwanda	Coffee, green	1992	6058
Rwanda	Coffee, green	1993	5191
Rwanda	Coffee, green	1994	5096
Rwanda	Coffee, green	1995	5933
Rwanda	Coffee, green	1996	6114
Rwanda	Coffee, green	1997	6741
Rwanda	Coffee, green	1998	6794
Rwanda	Coffee, green	1999	7034
Rwanda	Coffee, green	2000	6999
Rwanda	Coffee, green	2001	7064
Rwanda	Coffee, green	2002	6938
Rwanda	Coffee, green	2003	6903
Rwanda	Coffee, green	2004	6902
Rwanda	Coffee, green	2005	6277
Rwanda	Coffee, green	2006	7227
Rwanda	Coffee, green	2007	4606
Rwanda	Coffee, green	2008	4831
Rwanda	Coffee, green	2009	6720
Rwanda	Coffee, green	2010	5686
Rwanda	Coffee, green	2011	5838
Rwanda	Coffee, green	2012	4788
Rwanda	Coffee, green	2013	3526
Rwanda	Coffee, green	2014	2976
Rwanda	Coffee, green	2015	6143
Rwanda	Coffee, green	2016	5557
Rwanda	Coffee, green	2017	4463
Rwanda	Coffee, green	2018	4256
Rwanda	Potatoes	1961	50000
Rwanda	Potatoes	1962	39993
Rwanda	Potatoes	1963	25934
Rwanda	Potatoes	1964	22821
Rwanda	Potatoes	1965	30030
Rwanda	Potatoes	1966	60316
Rwanda	Potatoes	1967	65000
Rwanda	Potatoes	1968	45000
Rwanda	Potatoes	1969	75000
Rwanda	Potatoes	1970	70000
Rwanda	Potatoes	1971	70000
Rwanda	Potatoes	1972	70000
Rwanda	Potatoes	1973	72652
Rwanda	Potatoes	1974	54780
Rwanda	Potatoes	1975	66037
Rwanda	Potatoes	1976	66036
Rwanda	Potatoes	1977	66123
Rwanda	Potatoes	1978	67986
Rwanda	Potatoes	1979	72226
Rwanda	Potatoes	1980	67326
Rwanda	Potatoes	1981	62485
Rwanda	Potatoes	1982	66639
Rwanda	Potatoes	1983	61393
Rwanda	Potatoes	1984	64988
Rwanda	Potatoes	1985	71064
Rwanda	Potatoes	1986	75774
Rwanda	Potatoes	1987	70667
Rwanda	Potatoes	1988	51909
Rwanda	Potatoes	1989	68171
Rwanda	Potatoes	1990	67453
Rwanda	Potatoes	1991	68462
Rwanda	Potatoes	1992	66731
Rwanda	Potatoes	1993	68053
Rwanda	Potatoes	1994	67588
Rwanda	Potatoes	1995	68850
Rwanda	Potatoes	1996	55823
Rwanda	Potatoes	1997	54673
Rwanda	Potatoes	1998	64088
Rwanda	Potatoes	1999	59083
Rwanda	Potatoes	2000	87830
Rwanda	Potatoes	2001	86222
Rwanda	Potatoes	2002	83133
Rwanda	Potatoes	2003	82084
Rwanda	Potatoes	2004	80407
Rwanda	Potatoes	2005	96891
Rwanda	Potatoes	2006	91740
Rwanda	Potatoes	2007	77618
Rwanda	Potatoes	2008	91329
Rwanda	Potatoes	2009	102216
Rwanda	Potatoes	2010	118679
Rwanda	Potatoes	2011	90115
Rwanda	Potatoes	2012	111475
Rwanda	Potatoes	2013	130600
Rwanda	Potatoes	2014	105571
Rwanda	Potatoes	2015	96528
Rwanda	Potatoes	2016	70718
Rwanda	Potatoes	2017	90028
Rwanda	Potatoes	2018	91304
Rwanda	Sorghum	1961	8959
Rwanda	Sorghum	1962	15001
Rwanda	Sorghum	1963	14593
Rwanda	Sorghum	1964	15084
Rwanda	Sorghum	1965	13868
Rwanda	Sorghum	1966	11069
Rwanda	Sorghum	1967	11000
Rwanda	Sorghum	1968	9500
Rwanda	Sorghum	1969	10000
Rwanda	Sorghum	1970	11000
Rwanda	Sorghum	1971	11000
Rwanda	Sorghum	1972	11000
Rwanda	Sorghum	1973	10799
Rwanda	Sorghum	1974	9012
Rwanda	Sorghum	1975	10869
Rwanda	Sorghum	1976	11206
Rwanda	Sorghum	1977	11268
Rwanda	Sorghum	1978	11288
Rwanda	Sorghum	1979	11023
Rwanda	Sorghum	1980	12372
Rwanda	Sorghum	1981	10489
Rwanda	Sorghum	1982	12079
Rwanda	Sorghum	1983	10796
Rwanda	Sorghum	1984	9881
Rwanda	Sorghum	1985	12350
Rwanda	Sorghum	1986	12904
Rwanda	Sorghum	1987	12100
Rwanda	Sorghum	1988	9257
Rwanda	Sorghum	1989	11103
Rwanda	Sorghum	1990	10688
Rwanda	Sorghum	1991	12813
Rwanda	Sorghum	1992	7507
Rwanda	Sorghum	1993	12810
Rwanda	Sorghum	1994	6850
Rwanda	Sorghum	1995	11521
Rwanda	Sorghum	1996	13610
Rwanda	Sorghum	1997	11222
Rwanda	Sorghum	1998	10514
Rwanda	Sorghum	1999	8322
Rwanda	Sorghum	2000	8904
Rwanda	Sorghum	2001	9486
Rwanda	Sorghum	2002	10730
Rwanda	Sorghum	2003	9544
Rwanda	Sorghum	2004	9134
Rwanda	Sorghum	2005	11586
Rwanda	Sorghum	2006	11003
Rwanda	Sorghum	2007	10103
Rwanda	Sorghum	2008	10055
Rwanda	Sorghum	2009	11928
Rwanda	Sorghum	2010	12088
Rwanda	Sorghum	2011	12714
Rwanda	Sorghum	2012	14277
Rwanda	Sorghum	2013	14433
Rwanda	Sorghum	2014	10244
Rwanda	Sorghum	2015	9680
Rwanda	Sorghum	2016	9881
Rwanda	Sorghum	2017	10555
Rwanda	Sorghum	2018	11234
Rwanda	Sweet potatoes	1961	75333
Rwanda	Sweet potatoes	1962	80122
Rwanda	Sweet potatoes	1963	51817
Rwanda	Sweet potatoes	1964	34388
Rwanda	Sweet potatoes	1965	34959
Rwanda	Sweet potatoes	1966	69864
Rwanda	Sweet potatoes	1967	75063
Rwanda	Sweet potatoes	1968	70000
Rwanda	Sweet potatoes	1969	53187
Rwanda	Sweet potatoes	1970	60000
Rwanda	Sweet potatoes	1971	60000
Rwanda	Sweet potatoes	1972	57020
Rwanda	Sweet potatoes	1973	57816
Rwanda	Sweet potatoes	1974	74967
Rwanda	Sweet potatoes	1975	77546
Rwanda	Sweet potatoes	1976	77432
Rwanda	Sweet potatoes	1977	76527
Rwanda	Sweet potatoes	1978	80849
Rwanda	Sweet potatoes	1979	81943
Rwanda	Sweet potatoes	1980	76274
Rwanda	Sweet potatoes	1981	79266
Rwanda	Sweet potatoes	1982	84968
Rwanda	Sweet potatoes	1983	75594
Rwanda	Sweet potatoes	1984	65741
Rwanda	Sweet potatoes	1985	72063
Rwanda	Sweet potatoes	1986	70977
Rwanda	Sweet potatoes	1987	71133
Rwanda	Sweet potatoes	1988	65315
Rwanda	Sweet potatoes	1989	47623
Rwanda	Sweet potatoes	1990	46491
Rwanda	Sweet potatoes	1991	50000
Rwanda	Sweet potatoes	1992	50248
Rwanda	Sweet potatoes	1993	49855
Rwanda	Sweet potatoes	1994	49953
Rwanda	Sweet potatoes	1995	50045
Rwanda	Sweet potatoes	1996	51123
Rwanda	Sweet potatoes	1997	49659
Rwanda	Sweet potatoes	1998	50463
Rwanda	Sweet potatoes	1999	47936
Rwanda	Sweet potatoes	2000	59138
Rwanda	Sweet potatoes	2001	60000
Rwanda	Sweet potatoes	2002	66149
Rwanda	Sweet potatoes	2003	59009
Rwanda	Sweet potatoes	2004	55700
Rwanda	Sweet potatoes	2005	59629
Rwanda	Sweet potatoes	2006	57251
Rwanda	Sweet potatoes	2007	56993
Rwanda	Sweet potatoes	2008	55168
Rwanda	Sweet potatoes	2009	65099
Rwanda	Sweet potatoes	2010	74877
Rwanda	Sweet potatoes	2011	80541
Rwanda	Sweet potatoes	2012	91903
Rwanda	Sweet potatoes	2013	96163
Rwanda	Sweet potatoes	2014	66733
Rwanda	Sweet potatoes	2015	66642
Rwanda	Sweet potatoes	2016	67795
Rwanda	Sweet potatoes	2017	58446
Rwanda	Sweet potatoes	2018	59953
Rwanda	Tea	1961	5000
Rwanda	Tea	1962	6563
Rwanda	Tea	1963	6667
Rwanda	Tea	1964	6400
Rwanda	Tea	1965	5484
Rwanda	Tea	1966	5118
Rwanda	Tea	1967	5181
Rwanda	Tea	1968	6484
Rwanda	Tea	1969	6608
Rwanda	Tea	1970	7915
Rwanda	Tea	1971	8484
Rwanda	Tea	1972	9470
Rwanda	Tea	1973	10256
Rwanda	Tea	1974	10698
Rwanda	Tea	1975	11550
Rwanda	Tea	1976	12730
Rwanda	Tea	1977	10535
Rwanda	Tea	1978	9002
Rwanda	Tea	1979	8613
Rwanda	Tea	1980	7446
Rwanda	Tea	1981	7441
Rwanda	Tea	1982	7474
Rwanda	Tea	1983	8513
Rwanda	Tea	1984	8526
Rwanda	Tea	1985	8504
Rwanda	Tea	1986	9495
Rwanda	Tea	1987	10154
Rwanda	Tea	1988	10501
Rwanda	Tea	1989	10903
Rwanda	Tea	1990	10450
Rwanda	Tea	1991	11288
Rwanda	Tea	1992	10858
Rwanda	Tea	1993	11181
Rwanda	Tea	1994	4596
Rwanda	Tea	1995	7571
Rwanda	Tea	1996	8234
Rwanda	Tea	1997	12713
Rwanda	Tea	1998	13523
Rwanda	Tea	1999	12918
Rwanda	Tea	2000	11773
Rwanda	Tea	2001	13891
Rwanda	Tea	2002	11914
Rwanda	Tea	2003	12387
Rwanda	Tea	2004	12387
Rwanda	Tea	2005	12393
Rwanda	Tea	2006	14448
Rwanda	Tea	2007	17538
Rwanda	Tea	2008	16784
Rwanda	Tea	2009	16428
Rwanda	Tea	2010	16421
Rwanda	Tea	2011	15975
Rwanda	Tea	2012	14628
Rwanda	Tea	2013	14203
Rwanda	Tea	2014	14373
Rwanda	Tea	2015	14878
Rwanda	Tea	2016	14882
Rwanda	Tea	2017	15194
Rwanda	Tea	2018	15180
