# Supplementary material for: Time series and power law analysis of crop yield in some east African countries
Source: PLoS One. 2023 Jun 13;18(6):e0287011. doi: 10.1371/journal.pone.0287011 (PMC10263363; doi:10.1371/journal.pone.0287011)
Supplement: S6 Data — (CSV) [file pone.0287011.s006.csv]

Area	Item	Year	Value
Somalia	Bananas	1961	89091
Somalia	Bananas	1962	88430
Somalia	Bananas	1963	114545
Somalia	Bananas	1964	142857
Somalia	Bananas	1965	146729
Somalia	Bananas	1966	239245
Somalia	Bananas	1967	235714
Somalia	Bananas	1968	229980
Somalia	Bananas	1969	233861
Somalia	Bananas	1970	286327
Somalia	Bananas	1971	265961
Somalia	Bananas	1972	295918
Somalia	Bananas	1973	247500
Somalia	Bananas	1974	250000
Somalia	Bananas	1975	170968
Somalia	Bananas	1976	182264
Somalia	Bananas	1977	137885
Somalia	Bananas	1978	134038
Somalia	Bananas	1979	124483
Somalia	Bananas	1980	232308
Somalia	Bananas	1981	203448
Somalia	Bananas	1982	281071
Somalia	Bananas	1983	317500
Somalia	Bananas	1984	207333
Somalia	Bananas	1985	222222
Somalia	Bananas	1986	184118
Somalia	Bananas	1987	177049
Somalia	Bananas	1988	180000
Somalia	Bananas	1989	174167
Somalia	Bananas	1990	177419
Somalia	Bananas	1991	166667
Somalia	Bananas	1992	169997
Somalia	Bananas	1993	166667
Somalia	Bananas	1994	170000
Somalia	Bananas	1995	169886
Somalia	Bananas	1996	169727
Somalia	Bananas	1997	169612
Somalia	Bananas	1998	166667
Somalia	Bananas	1999	170346
Somalia	Bananas	2000	182609
Somalia	Bananas	2001	169811
Somalia	Bananas	2002	167727
Somalia	Bananas	2003	167727
Somalia	Bananas	2004	167727
Somalia	Bananas	2005	169730
Somalia	Bananas	2006	169881
Somalia	Bananas	2007	170069
Somalia	Bananas	2008	170153
Somalia	Bananas	2009	170236
Somalia	Bananas	2010	170319
Somalia	Bananas	2011	170402
Somalia	Bananas	2012	170485
Somalia	Bananas	2013	170569
Somalia	Bananas	2014	170309
Somalia	Bananas	2015	170332
Somalia	Bananas	2016	170427
Somalia	Bananas	2017	170452
Somalia	Bananas	2018	170478
Somalia	Maize	1961	8696
Somalia	Maize	1962	8667
Somalia	Maize	1963	8647
Somalia	Maize	1964	8661
Somalia	Maize	1965	8661
Somalia	Maize	1966	8607
Somalia	Maize	1967	8333
Somalia	Maize	1968	8148
Somalia	Maize	1969	8248
Somalia	Maize	1970	9143
Somalia	Maize	1971	9712
Somalia	Maize	1972	9792
Somalia	Maize	1973	9759
Somalia	Maize	1974	9758
Somalia	Maize	1975	9792
Somalia	Maize	1976	9042
Somalia	Maize	1977	7390
Somalia	Maize	1978	7243
Somalia	Maize	1979	7336
Somalia	Maize	1980	10092
Somalia	Maize	1981	7208
Somalia	Maize	1982	7172
Somalia	Maize	1983	10782
Somalia	Maize	1984	12277
Somalia	Maize	1985	11950
Somalia	Maize	1986	13717
Somalia	Maize	1987	11029
Somalia	Maize	1988	12564
Somalia	Maize	1989	11287
Somalia	Maize	1990	11455
Somalia	Maize	1991	10000
Somalia	Maize	1992	9544
Somalia	Maize	1993	9875
Somalia	Maize	1994	4149
Somalia	Maize	1995	8304
Somalia	Maize	1996	6202
Somalia	Maize	1997	7095
Somalia	Maize	1998	5727
Somalia	Maize	1999	7118
Somalia	Maize	2000	14597
Somalia	Maize	2001	14274
Somalia	Maize	2002	14274
Somalia	Maize	2003	13626
Somalia	Maize	2004	10944
Somalia	Maize	2005	11765
Somalia	Maize	2006	10526
Somalia	Maize	2007	11111
Somalia	Maize	2008	11765
Somalia	Maize	2009	15299
Somalia	Maize	2010	15098
Somalia	Maize	2011	17901
Somalia	Maize	2012	17662
Somalia	Maize	2013	12100
Somalia	Maize	2014	6775
Somalia	Maize	2015	5618
Somalia	Maize	2016	5852
Somalia	Maize	2017	6500
Somalia	Maize	2018	14929
Somalia	Sorghum	1961	3525
Somalia	Sorghum	1962	3500
Somalia	Sorghum	1963	3307
Somalia	Sorghum	1964	3307
Somalia	Sorghum	1965	3289
Somalia	Sorghum	1966	3421
Somalia	Sorghum	1967	3401
Somalia	Sorghum	1968	3500
Somalia	Sorghum	1969	3508
Somalia	Sorghum	1970	3500
Somalia	Sorghum	1971	3518
Somalia	Sorghum	1972	3510
Somalia	Sorghum	1973	3423
Somalia	Sorghum	1974	3153
Somalia	Sorghum	1975	3368
Somalia	Sorghum	1976	2855
Somalia	Sorghum	1977	3166
Somalia	Sorghum	1978	3359
Somalia	Sorghum	1979	3038
Somalia	Sorghum	1980	3065
Somalia	Sorghum	1981	4298
Somalia	Sorghum	1982	4354
Somalia	Sorghum	1983	3577
Somalia	Sorghum	1984	4061
Somalia	Sorghum	1985	4957
Somalia	Sorghum	1986	6148
Somalia	Sorghum	1987	4719
Somalia	Sorghum	1988	4115
Somalia	Sorghum	1989	6065
Somalia	Sorghum	1990	5556
Somalia	Sorghum	1991	4143
Somalia	Sorghum	1992	3067
Somalia	Sorghum	1993	2857
Somalia	Sorghum	1994	4060
Somalia	Sorghum	1995	3429
Somalia	Sorghum	1996	4170
Somalia	Sorghum	1997	3790
Somalia	Sorghum	1998	2611
Somalia	Sorghum	1999	4681
Somalia	Sorghum	2000	3533
Somalia	Sorghum	2001	4226
Somalia	Sorghum	2002	3842
Somalia	Sorghum	2003	3154
Somalia	Sorghum	2004	3295
Somalia	Sorghum	2005	3777
Somalia	Sorghum	2006	3396
Somalia	Sorghum	2007	3478
Somalia	Sorghum	2008	3691
Somalia	Sorghum	2009	2040
Somalia	Sorghum	2010	4057
Somalia	Sorghum	2011	2205
Somalia	Sorghum	2012	9824
Somalia	Sorghum	2013	8543
Somalia	Sorghum	2014	4821
Somalia	Sorghum	2015	5150
Somalia	Sorghum	2016	4533
Somalia	Sorghum	2017	5074
Somalia	Sorghum	2018	5526
Somalia	Sugar cane	1961	994821
Somalia	Sugar cane	1962	926921
Somalia	Sugar cane	1963	727001
Somalia	Sugar cane	1964	638893
Somalia	Sugar cane	1965	900770
Somalia	Sugar cane	1966	1318691
Somalia	Sugar cane	1967	1027931
Somalia	Sugar cane	1968	1162983
Somalia	Sugar cane	1969	1077784
Somalia	Sugar cane	1970	1294253
Somalia	Sugar cane	1971	1455975
Somalia	Sugar cane	1972	1340461
Somalia	Sugar cane	1973	1443651
Somalia	Sugar cane	1974	1101928
Somalia	Sugar cane	1975	1069444
Somalia	Sugar cane	1976	812927
Somalia	Sugar cane	1977	888889
Somalia	Sugar cane	1978	890000
Somalia	Sugar cane	1979	883333
Somalia	Sugar cane	1980	635606
Somalia	Sugar cane	1981	461220
Somalia	Sugar cane	1982	568471
Somalia	Sugar cane	1983	483548
Somalia	Sugar cane	1984	349286
Somalia	Sugar cane	1985	452551
Somalia	Sugar cane	1986	490196
Somalia	Sugar cane	1987	493671
Somalia	Sugar cane	1988	500000
Somalia	Sugar cane	1989	500000
Somalia	Sugar cane	1990	400000
Somalia	Sugar cane	1991	414286
Somalia	Sugar cane	1992	400000
Somalia	Sugar cane	1993	300000
Somalia	Sugar cane	1994	333333
Somalia	Sugar cane	1995	333333
Somalia	Sugar cane	1996	350000
Somalia	Sugar cane	1997	300000
Somalia	Sugar cane	1998	316667
Somalia	Sugar cane	1999	350000
Somalia	Sugar cane	2000	354839
Somalia	Sugar cane	2001	322581
Somalia	Sugar cane	2002	338710
Somalia	Sugar cane	2003	348485
Somalia	Sugar cane	2004	322581
Somalia	Sugar cane	2005	272727
Somalia	Sugar cane	2006	344828
Somalia	Sugar cane	2007	333333
Somalia	Sugar cane	2008	333333
Somalia	Sugar cane	2009	370968
Somalia	Sugar cane	2010	370968
Somalia	Sugar cane	2011	370968
Somalia	Sugar cane	2012	360656
Somalia	Sugar cane	2013	360656
Somalia	Sugar cane	2014	360006
Somalia	Sugar cane	2015	364829
Somalia	Sugar cane	2016	371583
Somalia	Sugar cane	2017	374794
Somalia	Sugar cane	2018	378005
