# Supplementary material for: Time series and power law analysis of crop yield in some east African countries
Source: PLoS One. 2023 Jun 13;18(6):e0287011. doi: 10.1371/journal.pone.0287011 (PMC10263363; doi:10.1371/journal.pone.0287011)
Supplement: S7 Data — (CSV) [file pone.0287011.s007.csv]

Area	Item	Year	Value
Tanzania	Maize	1961	7468
Tanzania	Maize	1962	7500
Tanzania	Maize	1963	8854
Tanzania	Maize	1964	7742
Tanzania	Maize	1965	7905
Tanzania	Maize	1966	8000
Tanzania	Maize	1967	7500
Tanzania	Maize	1968	5434
Tanzania	Maize	1969	6292
Tanzania	Maize	1970	4808
Tanzania	Maize	1971	7300
Tanzania	Maize	1972	6210
Tanzania	Maize	1973	8870
Tanzania	Maize	1974	6918
Tanzania	Maize	1975	12427
Tanzania	Maize	1976	11146
Tanzania	Maize	1977	12800
Tanzania	Maize	1978	11269
Tanzania	Maize	1979	13231
Tanzania	Maize	1980	12329
Tanzania	Maize	1981	13622
Tanzania	Maize	1982	13430
Tanzania	Maize	1983	13427
Tanzania	Maize	1984	13734
Tanzania	Maize	1985	13278
Tanzania	Maize	1986	11606
Tanzania	Maize	1987	13683
Tanzania	Maize	1988	12643
Tanzania	Maize	1989	15798
Tanzania	Maize	1990	14988
Tanzania	Maize	1991	12616
Tanzania	Maize	1992	11668
Tanzania	Maize	1993	12512
Tanzania	Maize	1994	12351
Tanzania	Maize	1995	21012
Tanzania	Maize	1996	17861
Tanzania	Maize	1997	11708
Tanzania	Maize	1998	12857
Tanzania	Maize	1999	25283
Tanzania	Maize	2000	19314
Tanzania	Maize	2001	31359
Tanzania	Maize	2002	25657
Tanzania	Maize	2003	7549
Tanzania	Maize	2004	14659
Tanzania	Maize	2005	10071
Tanzania	Maize	2006	13318
Tanzania	Maize	2007	14071
Tanzania	Maize	2008	13667
Tanzania	Maize	2009	11232
Tanzania	Maize	2010	15515
Tanzania	Maize	2011	13203
Tanzania	Maize	2012	12395
Tanzania	Maize	2013	13000
Tanzania	Maize	2014	16250
Tanzania	Maize	2015	15584
Tanzania	Maize	2016	14528
Tanzania	Maize	2017	14533
Tanzania	Maize	2018	14600
Tanzania	Millet	1961	8056
Tanzania	Millet	1962	8182
Tanzania	Millet	1963	7978
Tanzania	Millet	1964	6050
Tanzania	Millet	1965	6859
Tanzania	Millet	1966	6690
Tanzania	Millet	1967	6061
Tanzania	Millet	1968	6119
Tanzania	Millet	1969	6473
Tanzania	Millet	1970	7266
Tanzania	Millet	1971	6136
Tanzania	Millet	1972	6419
Tanzania	Millet	1973	5273
Tanzania	Millet	1974	6355
Tanzania	Millet	1975	8409
Tanzania	Millet	1976	11250
Tanzania	Millet	1977	7257
Tanzania	Millet	1978	8545
Tanzania	Millet	1979	10222
Tanzania	Millet	1980	7556
Tanzania	Millet	1981	6222
Tanzania	Millet	1982	19507
Tanzania	Millet	1983	14030
Tanzania	Millet	1984	11114
Tanzania	Millet	1985	11863
Tanzania	Millet	1986	8825
Tanzania	Millet	1987	10034
Tanzania	Millet	1988	7986
Tanzania	Millet	1989	10000
Tanzania	Millet	1990	11236
Tanzania	Millet	1991	7813
Tanzania	Millet	1992	8516
Tanzania	Millet	1993	6477
Tanzania	Millet	1994	10727
Tanzania	Millet	1995	10673
Tanzania	Millet	1996	11645
Tanzania	Millet	1997	9813
Tanzania	Millet	1998	8799
Tanzania	Millet	1999	9928
Tanzania	Millet	2000	8694
Tanzania	Millet	2001	10269
Tanzania	Millet	2002	6505
Tanzania	Millet	2003	4522
Tanzania	Millet	2004	7078
Tanzania	Millet	2005	7725
Tanzania	Millet	2006	7590
Tanzania	Millet	2007	7698
Tanzania	Millet	2008	6988
Tanzania	Millet	2009	7840
Tanzania	Millet	2010	10145
Tanzania	Millet	2011	11271
Tanzania	Millet	2012	8208
Tanzania	Millet	2013	9646
Tanzania	Millet	2014	9930
Tanzania	Millet	2015	9361
Tanzania	Millet	2016	9245
Tanzania	Millet	2017	9530
Tanzania	Millet	2018	9845
Tanzania	Rice, paddy	1961	11463
Tanzania	Rice, paddy	1962	12530
Tanzania	Rice, paddy	1963	15913
Tanzania	Rice, paddy	1964	13393
Tanzania	Rice, paddy	1965	13028
Tanzania	Rice, paddy	1966	10479
Tanzania	Rice, paddy	1967	9972
Tanzania	Rice, paddy	1968	8125
Tanzania	Rice, paddy	1969	9767
Tanzania	Rice, paddy	1970	8742
Tanzania	Rice, paddy	1971	11176
Tanzania	Rice, paddy	1972	12065
Tanzania	Rice, paddy	1973	23008
Tanzania	Rice, paddy	1974	13681
Tanzania	Rice, paddy	1975	12990
Tanzania	Rice, paddy	1976	12959
Tanzania	Rice, paddy	1977	12922
Tanzania	Rice, paddy	1978	15000
Tanzania	Rice, paddy	1979	10077
Tanzania	Rice, paddy	1980	11878
Tanzania	Rice, paddy	1981	7143
Tanzania	Rice, paddy	1982	10667
Tanzania	Rice, paddy	1983	15583
Tanzania	Rice, paddy	1984	13104
Tanzania	Rice, paddy	1985	18081
Tanzania	Rice, paddy	1986	20006
Tanzania	Rice, paddy	1987	18355
Tanzania	Rice, paddy	1988	17837
Tanzania	Rice, paddy	1989	18646
Tanzania	Rice, paddy	1990	19246
Tanzania	Rice, paddy	1991	16941
Tanzania	Rice, paddy	1992	12794
Tanzania	Rice, paddy	1993	18123
Tanzania	Rice, paddy	1994	17422
Tanzania	Rice, paddy	1995	15802
Tanzania	Rice, paddy	1996	15715
Tanzania	Rice, paddy	1997	12513
Tanzania	Rice, paddy	1998	12973
Tanzania	Rice, paddy	1999	19219
Tanzania	Rice, paddy	2000	18805
Tanzania	Rice, paddy	2001	21379
Tanzania	Rice, paddy	2002	17408
Tanzania	Rice, paddy	2003	17670
Tanzania	Rice, paddy	2004	17263
Tanzania	Rice, paddy	2005	16634
Tanzania	Rice, paddy	2006	19031
Tanzania	Rice, paddy	2007	24048
Tanzania	Rice, paddy	2008	16004
Tanzania	Rice, paddy	2009	16568
Tanzania	Rice, paddy	2010	23323
Tanzania	Rice, paddy	2011	20086
Tanzania	Rice, paddy	2012	22525
Tanzania	Rice, paddy	2013	23643
Tanzania	Rice, paddy	2014	27382
Tanzania	Rice, paddy	2015	25812
Tanzania	Rice, paddy	2016	24312
Tanzania	Rice, paddy	2017	24609
Tanzania	Rice, paddy	2018	25142
Tanzania	Seed cotton	1961	4184
Tanzania	Seed cotton	1962	4156
Tanzania	Seed cotton	1963	4618
Tanzania	Seed cotton	1964	4579
Tanzania	Seed cotton	1965	4566
Tanzania	Seed cotton	1966	5221
Tanzania	Seed cotton	1967	5277
Tanzania	Seed cotton	1968	4228
Tanzania	Seed cotton	1969	4828
Tanzania	Seed cotton	1970	5186
Tanzania	Seed cotton	1971	4805
Tanzania	Seed cotton	1972	5755
Tanzania	Seed cotton	1973	5132
Tanzania	Seed cotton	1974	5595
Tanzania	Seed cotton	1975	5456
Tanzania	Seed cotton	1976	5349
Tanzania	Seed cotton	1977	4321
Tanzania	Seed cotton	1978	3660
Tanzania	Seed cotton	1979	4511
Tanzania	Seed cotton	1980	4511
Tanzania	Seed cotton	1981	3798
Tanzania	Seed cotton	1982	3448
Tanzania	Seed cotton	1983	3150
Tanzania	Seed cotton	1984	3448
Tanzania	Seed cotton	1985	2328
Tanzania	Seed cotton	1986	4696
Tanzania	Seed cotton	1987	5244
Tanzania	Seed cotton	1988	4527
Tanzania	Seed cotton	1989	3191
Tanzania	Seed cotton	1990	3831
Tanzania	Seed cotton	1991	5329
Tanzania	Seed cotton	1992	7051
Tanzania	Seed cotton	1993	3137
Tanzania	Seed cotton	1994	3810
Tanzania	Seed cotton	1995	6819
Tanzania	Seed cotton	1996	5759
Tanzania	Seed cotton	1997	4695
Tanzania	Seed cotton	1998	4635
Tanzania	Seed cotton	1999	5374
Tanzania	Seed cotton	2000	5785
Tanzania	Seed cotton	2001	5786
Tanzania	Seed cotton	2002	3788
Tanzania	Seed cotton	2003	5365
Tanzania	Seed cotton	2004	6700
Tanzania	Seed cotton	2005	6783
Tanzania	Seed cotton	2006	6529
Tanzania	Seed cotton	2007	4459
Tanzania	Seed cotton	2008	6414
Tanzania	Seed cotton	2009	5141
Tanzania	Seed cotton	2010	6339
Tanzania	Seed cotton	2011	7225
Tanzania	Seed cotton	2012	7000
Tanzania	Seed cotton	2013	7936
Tanzania	Seed cotton	2014	7900
Tanzania	Seed cotton	2015	4518
Tanzania	Seed cotton	2016	6344
Tanzania	Seed cotton	2017	5778
Tanzania	Seed cotton	2018	6783
Tanzania	Sisal	1961	9576
Tanzania	Sisal	1962	9886
Tanzania	Sisal	1963	9896
Tanzania	Sisal	1964	10305
Tanzania	Sisal	1965	10059
Tanzania	Sisal	1966	9682
Tanzania	Sisal	1967	8936
Tanzania	Sisal	1968	7773
Tanzania	Sisal	1969	8149
Tanzania	Sisal	1970	8075
Tanzania	Sisal	1971	8564
Tanzania	Sisal	1972	7614
Tanzania	Sisal	1973	8074
Tanzania	Sisal	1974	7396
Tanzania	Sisal	1975	7849
Tanzania	Sisal	1976	9481
Tanzania	Sisal	1977	9454
Tanzania	Sisal	1978	7878
Tanzania	Sisal	1979	8231
Tanzania	Sisal	1980	6470
Tanzania	Sisal	1981	6091
Tanzania	Sisal	1982	6048
Tanzania	Sisal	1983	4571
Tanzania	Sisal	1984	4614
Tanzania	Sisal	1985	4355
Tanzania	Sisal	1986	3713
Tanzania	Sisal	1987	4084
Tanzania	Sisal	1988	6184
Tanzania	Sisal	1989	5500
Tanzania	Sisal	1990	5773
Tanzania	Sisal	1991	6044
Tanzania	Sisal	1992	5402
Tanzania	Sisal	1993	5545
Tanzania	Sisal	1994	5100
Tanzania	Sisal	1995	5818
Tanzania	Sisal	1996	4600
Tanzania	Sisal	1997	4746
Tanzania	Sisal	1998	3750
Tanzania	Sisal	1999	5868
Tanzania	Sisal	2000	4838
Tanzania	Sisal	2001	5464
Tanzania	Sisal	2002	5096
Tanzania	Sisal	2003	4713
Tanzania	Sisal	2004	5708
Tanzania	Sisal	2005	4532
Tanzania	Sisal	2006	7012
Tanzania	Sisal	2007	7378
Tanzania	Sisal	2008	7534
Tanzania	Sisal	2009	4426
Tanzania	Sisal	2010	4400
Tanzania	Sisal	2011	4426
Tanzania	Sisal	2012	4426
Tanzania	Sisal	2013	9881
Tanzania	Sisal	2014	9000
Tanzania	Sisal	2015	8025
Tanzania	Sisal	2016	7143
Tanzania	Sisal	2017	7231
Tanzania	Sisal	2018	7420
Tanzania	Sorghum	1961	9000
Tanzania	Sorghum	1962	10000
Tanzania	Sorghum	1963	10988
Tanzania	Sorghum	1964	7818
Tanzania	Sorghum	1965	7767
Tanzania	Sorghum	1966	5196
Tanzania	Sorghum	1967	4633
Tanzania	Sorghum	1968	5185
Tanzania	Sorghum	1969	4683
Tanzania	Sorghum	1970	5546
Tanzania	Sorghum	1971	4850
Tanzania	Sorghum	1972	5007
Tanzania	Sorghum	1973	5439
Tanzania	Sorghum	1974	6291
Tanzania	Sorghum	1975	5556
Tanzania	Sorghum	1976	5455
Tanzania	Sorghum	1977	5000
Tanzania	Sorghum	1978	6442
Tanzania	Sorghum	1979	9929
Tanzania	Sorghum	1980	6892
Tanzania	Sorghum	1981	6071
Tanzania	Sorghum	1982	17963
Tanzania	Sorghum	1983	9974
Tanzania	Sorghum	1984	9896
Tanzania	Sorghum	1985	13793
Tanzania	Sorghum	1986	8125
Tanzania	Sorghum	1987	8747
Tanzania	Sorghum	1988	8594
Tanzania	Sorghum	1989	11031
Tanzania	Sorghum	1990	12211
Tanzania	Sorghum	1991	10200
Tanzania	Sorghum	1992	8595
Tanzania	Sorghum	1993	11208
Tanzania	Sorghum	1994	7207
Tanzania	Sorghum	1995	12168
Tanzania	Sorghum	1996	13103
Tanzania	Sorghum	1997	8647
Tanzania	Sorghum	1998	9450
Tanzania	Sorghum	1999	8502
Tanzania	Sorghum	2000	8126
Tanzania	Sorghum	2001	10000
Tanzania	Sorghum	2002	9700
Tanzania	Sorghum	2003	4423
Tanzania	Sorghum	2004	9302
Tanzania	Sorghum	2005	9900
Tanzania	Sorghum	2006	9941
Tanzania	Sorghum	2007	11874
Tanzania	Sorghum	2008	9727
Tanzania	Sorghum	2009	8114
Tanzania	Sorghum	2010	12914
Tanzania	Sorghum	2011	9943
Tanzania	Sorghum	2012	9992
Tanzania	Sorghum	2013	11697
Tanzania	Sorghum	2014	10372
Tanzania	Sorghum	2015	8954
Tanzania	Sorghum	2016	9762
Tanzania	Sorghum	2017	10133
Tanzania	Sorghum	2018	10230
Tanzania	Sweet potatoes	1961	69355
Tanzania	Sweet potatoes	1962	65625
Tanzania	Sweet potatoes	1963	72759
Tanzania	Sweet potatoes	1964	67338
Tanzania	Sweet potatoes	1965	57285
Tanzania	Sweet potatoes	1966	65828
Tanzania	Sweet potatoes	1967	68676
Tanzania	Sweet potatoes	1968	66530
Tanzania	Sweet potatoes	1969	67294
Tanzania	Sweet potatoes	1970	61140
Tanzania	Sweet potatoes	1971	38137
Tanzania	Sweet potatoes	1972	27884
Tanzania	Sweet potatoes	1973	29226
Tanzania	Sweet potatoes	1974	27429
Tanzania	Sweet potatoes	1975	28674
Tanzania	Sweet potatoes	1976	29323
Tanzania	Sweet potatoes	1977	29278
Tanzania	Sweet potatoes	1978	36625
Tanzania	Sweet potatoes	1979	31213
Tanzania	Sweet potatoes	1980	29101
Tanzania	Sweet potatoes	1981	30769
Tanzania	Sweet potatoes	1982	25323
Tanzania	Sweet potatoes	1983	17919
Tanzania	Sweet potatoes	1984	20755
Tanzania	Sweet potatoes	1985	10448
Tanzania	Sweet potatoes	1986	12500
Tanzania	Sweet potatoes	1987	12944
Tanzania	Sweet potatoes	1988	12545
Tanzania	Sweet potatoes	1989	16990
Tanzania	Sweet potatoes	1990	13049
Tanzania	Sweet potatoes	1991	12534
Tanzania	Sweet potatoes	1992	13000
Tanzania	Sweet potatoes	1993	12009
Tanzania	Sweet potatoes	1994	12840
Tanzania	Sweet potatoes	1995	15312
Tanzania	Sweet potatoes	1996	14412
Tanzania	Sweet potatoes	1997	18359
Tanzania	Sweet potatoes	1998	17154
Tanzania	Sweet potatoes	1999	20042
Tanzania	Sweet potatoes	2000	19089
Tanzania	Sweet potatoes	2001	18574
Tanzania	Sweet potatoes	2002	34624
Tanzania	Sweet potatoes	2003	15341
Tanzania	Sweet potatoes	2004	29015
Tanzania	Sweet potatoes	2005	30160
Tanzania	Sweet potatoes	2006	27651
Tanzania	Sweet potatoes	2007	35550
Tanzania	Sweet potatoes	2008	67433
Tanzania	Sweet potatoes	2009	21741
Tanzania	Sweet potatoes	2010	42071
Tanzania	Sweet potatoes	2011	51115
Tanzania	Sweet potatoes	2012	46347
Tanzania	Sweet potatoes	2013	44006
Tanzania	Sweet potatoes	2014	47558
Tanzania	Sweet potatoes	2015	46270
Tanzania	Sweet potatoes	2016	50596
Tanzania	Sweet potatoes	2017	53225
Tanzania	Sweet potatoes	2018	50030
