# Supplementary material for: Time series and power law analysis of crop yield in some east African countries
Source: PLoS One. 2023 Jun 13;18(6):e0287011. doi: 10.1371/journal.pone.0287011 (PMC10263363; doi:10.1371/journal.pone.0287011)
Supplement: S8 Data — (CSV) [file pone.0287011.s008.csv]

Area	Item	Year	Value
Uganda	Bananas	1961	40000
Uganda	Bananas	1962	40000
Uganda	Bananas	1963	40000
Uganda	Bananas	1964	40000
Uganda	Bananas	1965	40000
Uganda	Bananas	1966	45106
Uganda	Bananas	1967	45064
Uganda	Bananas	1968	36895
Uganda	Bananas	1969	40244
Uganda	Bananas	1970	23298
Uganda	Bananas	1971	25830
Uganda	Bananas	1972	24019
Uganda	Bananas	1973	31000
Uganda	Bananas	1974	32000
Uganda	Bananas	1975	33000
Uganda	Bananas	1976	34000
Uganda	Bananas	1977	35000
Uganda	Bananas	1978	36000
Uganda	Bananas	1979	35294
Uganda	Bananas	1980	36176
Uganda	Bananas	1981	36275
Uganda	Bananas	1982	39216
Uganda	Bananas	1983	40196
Uganda	Bananas	1984	39216
Uganda	Bananas	1985	41346
Uganda	Bananas	1986	41905
Uganda	Bananas	1987	43396
Uganda	Bananas	1988	44037
Uganda	Bananas	1989	44144
Uganda	Bananas	1990	47458
Uganda	Bananas	1991	46341
Uganda	Bananas	1992	46667
Uganda	Bananas	1993	48305
Uganda	Bananas	1994	48333
Uganda	Bananas	1995	46840
Uganda	Bananas	1996	45385
Uganda	Bananas	1997	45787
Uganda	Bananas	1998	45630
Uganda	Bananas	1999	45502
Uganda	Bananas	2000	45185
Uganda	Bananas	2001	45187
Uganda	Bananas	2002	44987
Uganda	Bananas	2003	44748
Uganda	Bananas	2004	44504
Uganda	Bananas	2005	44245
Uganda	Bananas	2006	43996
Uganda	Bananas	2007	43584
Uganda	Bananas	2008	43291
Uganda	Bananas	2009	43000
Uganda	Bananas	2010	41958
Uganda	Bananas	2011	41429
Uganda	Bananas	2012	43846
Uganda	Bananas	2013	42844
Uganda	Bananas	2014	42259
Uganda	Bananas	2015	42106
Uganda	Bananas	2016	42034
Uganda	Bananas	2017	41875
Uganda	Bananas	2018	41717
Uganda	Cassava	1961	35331
Uganda	Cassava	1962	39962
Uganda	Cassava	1963	39860
Uganda	Cassava	1964	41042
Uganda	Cassava	1965	36212
Uganda	Cassava	1966	41475
Uganda	Cassava	1967	42016
Uganda	Cassava	1968	40969
Uganda	Cassava	1969	46667
Uganda	Cassava	1970	47829
Uganda	Cassava	1971	47579
Uganda	Cassava	1972	70677
Uganda	Cassava	1973	44139
Uganda	Cassava	1974	48452
Uganda	Cassava	1975	48400
Uganda	Cassava	1976	55404
Uganda	Cassava	1977	55403
Uganda	Cassava	1978	38373
Uganda	Cassava	1979	42706
Uganda	Cassava	1980	68609
Uganda	Cassava	1981	97871
Uganda	Cassava	1982	94471
Uganda	Cassava	1983	87070
Uganda	Cassava	1984	74040
Uganda	Cassava	1985	90055
Uganda	Cassava	1986	80172
Uganda	Cassava	1987	89884
Uganda	Cassava	1988	90609
Uganda	Cassava	1989	91008
Uganda	Cassava	1990	83010
Uganda	Cassava	1991	83008
Uganda	Cassava	1992	80000
Uganda	Cassava	1993	85068
Uganda	Cassava	1994	65000
Uganda	Cassava	1995	66988
Uganda	Cassava	1996	67015
Uganda	Cassava	1997	66988
Uganda	Cassava	1998	90000
Uganda	Cassava	1999	130000
Uganda	Cassava	2000	123840
Uganda	Cassava	2001	135000
Uganda	Cassava	2002	135000
Uganda	Cassava	2003	134568
Uganda	Cassava	2004	135135
Uganda	Cassava	2005	144083
Uganda	Cassava	2006	129974
Uganda	Cassava	2007	128834
Uganda	Cassava	2008	72252
Uganda	Cassava	2009	71829
Uganda	Cassava	2010	61471
Uganda	Cassava	2011	49111
Uganda	Cassava	2012	32973
Uganda	Cassava	2013	35006
Uganda	Cassava	2014	33005
Uganda	Cassava	2015	34000
Uganda	Cassava	2016	53360
Uganda	Cassava	2017	53167
Uganda	Cassava	2018	53263
Uganda	Coffee, green	1961	3839
Uganda	Coffee, green	1962	4676
Uganda	Coffee, green	1963	6197
Uganda	Coffee, green	1964	6603
Uganda	Coffee, green	1965	5186
Uganda	Coffee, green	1966	4590
Uganda	Coffee, green	1967	4952
Uganda	Coffee, green	1968	5269
Uganda	Coffee, green	1969	8791
Uganda	Coffee, green	1970	8201
Uganda	Coffee, green	1971	6826
Uganda	Coffee, green	1972	7162
Uganda	Coffee, green	1973	7593
Uganda	Coffee, green	1974	8952
Uganda	Coffee, green	1975	8916
Uganda	Coffee, green	1976	6123
Uganda	Coffee, green	1977	6966
Uganda	Coffee, green	1978	5439
Uganda	Coffee, green	1979	4598
Uganda	Coffee, green	1980	6036
Uganda	Coffee, green	1981	4353
Uganda	Coffee, green	1982	7226
Uganda	Coffee, green	1983	6617
Uganda	Coffee, green	1984	6517
Uganda	Coffee, green	1985	6414
Uganda	Coffee, green	1986	7115
Uganda	Coffee, green	1987	7435
Uganda	Coffee, green	1988	6727
Uganda	Coffee, green	1989	7115
Uganda	Coffee, green	1990	4768
Uganda	Coffee, green	1991	5458
Uganda	Coffee, green	1992	4244
Uganda	Coffee, green	1993	5455
Uganda	Coffee, green	1994	7543
Uganda	Coffee, green	1995	6900
Uganda	Coffee, green	1996	10283
Uganda	Coffee, green	1997	8074
Uganda	Coffee, green	1998	7738
Uganda	Coffee, green	1999	9159
Uganda	Coffee, green	2000	4767
Uganda	Coffee, green	2001	7478
Uganda	Coffee, green	2002	9634
Uganda	Coffee, green	2003	5715
Uganda	Coffee, green	2004	6442
Uganda	Coffee, green	2005	6011
Uganda	Coffee, green	2006	6060
Uganda	Coffee, green	2007	6152
Uganda	Coffee, green	2008	6137
Uganda	Coffee, green	2009	6121
Uganda	Coffee, green	2010	6125
Uganda	Coffee, green	2011	6035
Uganda	Coffee, green	2012	5873
Uganda	Coffee, green	2013	5756
Uganda	Coffee, green	2014	5685
Uganda	Coffee, green	2015	5000
Uganda	Coffee, green	2016	5363
Uganda	Coffee, green	2017	5524
Uganda	Coffee, green	2018	5353
Uganda	Millet	1961	8092
Uganda	Millet	1962	8113
Uganda	Millet	1963	8144
Uganda	Millet	1964	8129
Uganda	Millet	1965	9001
Uganda	Millet	1966	9073
Uganda	Millet	1967	9371
Uganda	Millet	1968	9984
Uganda	Millet	1969	11462
Uganda	Millet	1970	13454
Uganda	Millet	1971	9078
Uganda	Millet	1972	11952
Uganda	Millet	1973	10110
Uganda	Millet	1974	11588
Uganda	Millet	1975	14085
Uganda	Millet	1976	11559
Uganda	Millet	1977	10959
Uganda	Millet	1978	11000
Uganda	Millet	1979	15367
Uganda	Millet	1980	16452
Uganda	Millet	1981	16000
Uganda	Millet	1982	12152
Uganda	Millet	1983	15982
Uganda	Millet	1984	10000
Uganda	Millet	1985	15997
Uganda	Millet	1986	12496
Uganda	Millet	1987	15988
Uganda	Millet	1988	15580
Uganda	Millet	1989	15989
Uganda	Millet	1990	15013
Uganda	Millet	1991	15000
Uganda	Millet	1992	16010
Uganda	Millet	1993	15099
Uganda	Millet	1994	14806
Uganda	Millet	1995	16000
Uganda	Millet	1996	11000
Uganda	Millet	1997	12709
Uganda	Millet	1998	16010
Uganda	Millet	1999	16117
Uganda	Millet	2000	13906
Uganda	Millet	2001	15013
Uganda	Millet	2002	14899
Uganda	Millet	2003	16000
Uganda	Millet	2004	15995
Uganda	Millet	2005	16000
Uganda	Millet	2006	16014
Uganda	Millet	2007	16751
Uganda	Millet	2008	13750
Uganda	Millet	2009	13021
Uganda	Millet	2010	16048
Uganda	Millet	2011	14928
Uganda	Millet	2012	13968
Uganda	Millet	2013	13000
Uganda	Millet	2014	13513
Uganda	Millet	2015	13500
Uganda	Millet	2016	14066
Uganda	Millet	2017	14250
Uganda	Millet	2018	14224
Uganda	Plantains and others	1961	60065
Uganda	Plantains and others	1962	60092
Uganda	Plantains and others	1963	60993
Uganda	Plantains and others	1964	60322
Uganda	Plantains and others	1965	66810
Uganda	Plantains and others	1966	74643
Uganda	Plantains and others	1967	71531
Uganda	Plantains and others	1968	64992
Uganda	Plantains and others	1969	74526
Uganda	Plantains and others	1970	84235
Uganda	Plantains and others	1971	83503
Uganda	Plantains and others	1972	83295
Uganda	Plantains and others	1973	83378
Uganda	Plantains and others	1974	83496
Uganda	Plantains and others	1975	82993
Uganda	Plantains and others	1976	68952
Uganda	Plantains and others	1977	68821
Uganda	Plantains and others	1978	68718
Uganda	Plantains and others	1979	47209
Uganda	Plantains and others	1980	48585
Uganda	Plantains and others	1981	50000
Uganda	Plantains and others	1982	55013
Uganda	Plantains and others	1983	53656
Uganda	Plantains and others	1984	51696
Uganda	Plantains and others	1985	53474
Uganda	Plantains and others	1986	54252
Uganda	Plantains and others	1987	55382
Uganda	Plantains and others	1988	56014
Uganda	Plantains and others	1989	56500
Uganda	Plantains and others	1990	56499
Uganda	Plantains and others	1991	56503
Uganda	Plantains and others	1992	53502
Uganda	Plantains and others	1993	55255
Uganda	Plantains and others	1994	56667
Uganda	Plantains and others	1995	59603
Uganda	Plantains and others	1996	60000
Uganda	Plantains and others	1997	60488
Uganda	Plantains and others	1998	60000
Uganda	Plantains and others	1999	57000
Uganda	Plantains and others	2000	58999
Uganda	Plantains and others	2001	60000
Uganda	Plantains and others	2002	60000
Uganda	Plantains and others	2003	58399
Uganda	Plantains and others	2004	58000
Uganda	Plantains and others	2005	54000
Uganda	Plantains and others	2006	53989
Uganda	Plantains and others	2007	55012
Uganda	Plantains and others	2008	46017
Uganda	Plantains and others	2009	48004
Uganda	Plantains and others	2010	48000
Uganda	Plantains and others	2011	48000
Uganda	Plantains and others	2012	45999
Uganda	Plantains and others	2013	45000
Uganda	Plantains and others	2014	47000
Uganda	Plantains and others	2015	46734
Uganda	Plantains and others	2016	44396
Uganda	Plantains and others	2017	43629
Uganda	Plantains and others	2018	42971
Uganda	Sweet potatoes	1961	35106
Uganda	Sweet potatoes	1962	35032
Uganda	Sweet potatoes	1963	34971
Uganda	Sweet potatoes	1964	35057
Uganda	Sweet potatoes	1965	35294
Uganda	Sweet potatoes	1966	34667
Uganda	Sweet potatoes	1967	62075
Uganda	Sweet potatoes	1968	55932
Uganda	Sweet potatoes	1969	29630
Uganda	Sweet potatoes	1970	35682
Uganda	Sweet potatoes	1971	28788
Uganda	Sweet potatoes	1972	24009
Uganda	Sweet potatoes	1973	30778
Uganda	Sweet potatoes	1974	35296
Uganda	Sweet potatoes	1975	35509
Uganda	Sweet potatoes	1976	35502
Uganda	Sweet potatoes	1977	35491
Uganda	Sweet potatoes	1978	35499
Uganda	Sweet potatoes	1979	49688
Uganda	Sweet potatoes	1980	51948
Uganda	Sweet potatoes	1981	37143
Uganda	Sweet potatoes	1982	39973
Uganda	Sweet potatoes	1983	40328
Uganda	Sweet potatoes	1984	42119
Uganda	Sweet potatoes	1985	46395
Uganda	Sweet potatoes	1986	45776
Uganda	Sweet potatoes	1987	42060
Uganda	Sweet potatoes	1988	41151
Uganda	Sweet potatoes	1989	40960
Uganda	Sweet potatoes	1990	41009
Uganda	Sweet potatoes	1991	41978
Uganda	Sweet potatoes	1992	43100
Uganda	Sweet potatoes	1993	42565
Uganda	Sweet potatoes	1994	45011
Uganda	Sweet potatoes	1995	45000
Uganda	Sweet potatoes	1996	30000
Uganda	Sweet potatoes	1997	35803
Uganda	Sweet potatoes	1998	40000
Uganda	Sweet potatoes	1999	43673
Uganda	Sweet potatoes	2000	43207
Uganda	Sweet potatoes	2001	43969
Uganda	Sweet potatoes	2002	44007
Uganda	Sweet potatoes	2003	43866
Uganda	Sweet potatoes	2004	44020
Uganda	Sweet potatoes	2005	44136
Uganda	Sweet potatoes	2006	45000
Uganda	Sweet potatoes	2007	45912
Uganda	Sweet potatoes	2008	42014
Uganda	Sweet potatoes	2009	41965
Uganda	Sweet potatoes	2010	44955
Uganda	Sweet potatoes	2011	40000
Uganda	Sweet potatoes	2012	40978
Uganda	Sweet potatoes	2013	40059
Uganda	Sweet potatoes	2014	40042
Uganda	Sweet potatoes	2015	45000
Uganda	Sweet potatoes	2016	44731
Uganda	Sweet potatoes	2017	42301
Uganda	Sweet potatoes	2018	42136
