# Supplementary material for: Time series and power law analysis of crop yield in some east African countries
Source: PLoS One. 2023 Jun 13;18(6):e0287011. doi: 10.1371/journal.pone.0287011 (PMC10263363; doi:10.1371/journal.pone.0287011)
Supplement: S1 File — (TXT) [file pone.0287011.s009.txt]

.libPaths("C:/Users/IDIKA/")

install.packages(c("foreign","numDeriv","gsl","goftest","qualityTools","actuar","fExtremes","Pareto","VGAM","NORMT3","evd","POT","vioplot"))
library(actuar)
library(fExtremes)
library(Pareto)
library(VGAM)
library(foreign)
library(numDeriv)
library(gsl)
library(goftest)
library(qualityTools)
library(NORMT3)
library(evd)
library(POT)
library(vioplot)

#### Functions for continuous power law or Pareto distributions
# Revision history at end of file

### Standard R-type functions for distributions:
# dpareto		Probability density
# ppareto		Probability distribution (CDF)
# qpareto		Quantile function
# rpareto		Random variable generation
### Functions for fitting:
# pareto.fit			Fit Pareto to data
# .pareto.fit.threshold		Determine scaling threshold and then fit
#				--- not for direct use, call pareto.fit instead
# .pareto.fit.ml			Fit Pareto to data by maximum likelihood
#                               --- not for direct use, call pareto.fit instead
# pareto.loglike		Calculate log-likelihood under Pareto
# .pareto.fit.regression.cdf	Fit Pareto data by linear regression on
#				log-log CDF (disrecommended)
#                               --- not for direct use, call pareto.fit instead
# loglogslope			Fit Pareto via regression, extract scaling
#				exponent
# loglogrsq			Fit Pareto via regression, extract R^2
### Functions for testing:
#
### Functions for visualization:
# plot.eucdf.loglog		Log-log plot of the empirical upper cumulative
#				distribution function, AKA survival function
# plot.survival.loglog		Alias for plot.eucdf.loglog
### Back-stage functions, not intended for users:
# .ks.dist.for.pareto		Find Kolmogorov-Smirnov distance between fitted
#				and empirical distribution; called by
#				.pareto.fit.threshold
# .ks.dist.fixed.pareto		Find K-S distance between given Pareto and
#				empirical distribution

# Probability density of Pareto distributions
# Gives NA on values below the threshold
# Input: Data vector, lower threshold, scaling exponent, "log" flag
# Output: Vector of (log) probability densities
dpareto <- function(x, threshold = 1, exponent, log=FALSE) {
  # Avoid doing limited-precision arithmetic followed by logs if we want
  # the log!
  if (!log) {
    prefactor <- (exponent-1)/threshold
    f <- function(x) {prefactor*(x/threshold)^(-exponent)}
  } else {
    prefactor.log <- log(exponent-1) - log(threshold)
    f <- function(x) {prefactor.log -exponent*(log(x) - log(threshold))}
  }
  d <- ifelse(x<threshold,NA,f(x))
  return(d)
}

# Cumulative distribution function of the Pareto distributions
# Gives NA on values < threshold
# Input: Data vector, lower threshold, scaling exponent, usual flags
# Output: Vector of (log) probabilities
ppareto <- function(x, threshold=1, exponent, lower.tail=TRUE, log.p=FALSE) {
  if ((!lower.tail) && (!log.p)) {
    f <- function(x) {(x/threshold)^(1-exponent)}
  }
  if ((lower.tail) && (!log.p)) {
    f <- function(x) { 1 - (x/threshold)^(1-exponent)}
  }
  if ((!lower.tail) && (log.p)) {
    f <- function(x) {(1-exponent)*(log(x) - log(threshold))}
  }
  if ((lower.tail) && (log.p)) {
    f <- function(x) {log(1 - (x/threshold)^(1-exponent))}
  }
  p <- ifelse(x < threshold, NA, f(x))
  return(p)
}

# Quantiles of Pareto distributions
# Input: vector of probabilities, lower threshold, scaling exponent, usual flags
# Output: Vector of quantile values
qpareto <- function(p, threshold=1, exponent, lower.tail=TRUE, log.p=FALSE) {
  # Quantile function for Pareto distribution
  # P(x) = 1 - (x/xmin)^(1-a)
  # 1-p = (x(p)/xmin)^(1-a)
  # (1-p)^(1/(1-a)) = x(p)/xmin
  # xmin*((1-p)^(1/(1-a))) = x(p)
  # Upper quantile:
  # U(x) = (x/xmin)^(1-a)
  # u^(1/(1-a)) = x/xmin
  # xmin * u^(1/(1-a)) = x
  # log(xmin) + (1/(1-a)) log(u) = log(x)
  if (log.p) {
    p <- exp(p)
  }
  if (lower.tail) {
    p <- 1-p
  }
  # This works, via the recycling rule
  # q<-(p^(1/(1-exponent)))*threshold
  q.log <- log(threshold) + (1/(1-exponent))*log(p)
  q <- exp(q.log)
  return(q)
}

# Generate Pareto-distributed random variates
# Input: Integer size, lower threshold, scaling exponent
# Output: Vector of real-valued random variates
rpareto <- function(n, threshold=1, exponent) {
  # Using the transformation method, because we know the quantile function
  # analytically
  # Consider replacing with a non-R implementation of transformation method
  ru <- runif(n)
  r<-qpareto(ru,threshold,exponent)
  return(r)
}

# Estimate parameters of Pareto distribution
# A wrapper for functions implementing actual methods
# Input: data vector, lower threshold (or "find", indicating it should be found
#        from the data), method (likelihood or regression, defaulting to former)
# Output: List indicating type of distribution ("pareto"), parameters,
#         information about fit (depending on method), OR a warning and NA
#         if method is not recognized
pareto.fit <- function(data, threshold, method="ml") {
  if (threshold == "find") {
    return(.pareto.fit.threshold(data,method=method))
  }
  switch(method,
    ml = { return(.pareto.fit.ml(data,threshold)) },
    regression.cdf = { return(.pareto.fit.regression.cdf(data,threshold)) },
    { cat("Unknown method\n"); return(NA)}
  )
}

# Estimate lower threshold of Pareto distribution
# Use the method in Clauset, Shalizi and Newman (2007): consider each distinct
# data value as a possible threshold, fit using that threshold, and then find
# the Kolmogorov-Smirnov distance between estimated and empirical distributions.
# Pick the threshold which minimizes this distance.  Then function then returns
# the output of one of the fixed-threshold estimators.
# Input: data vector, method (defaulting to ML)
# Output: List indicating type of distribution ("pareto"), parameters,
#         information about fit (depending on method)
.pareto.fit.threshold <- function(data, method="ml") {
  possibles <- unique(data)
  ks.distances <- sapply(possibles,.ks.dist.for.pareto,data=data,method=method)
  min.index = which.min(ks.distances)
  min = possibles[min.index]
  return(pareto.fit(data,threshold=min,method=method))
}

# Calculate the KS discrepancy between a data set and its fit Pareto
# distribution, assuming a given threshold.  Not intended for users but rather
# for the .pareto.fit.threshold function.
# N.B., this KS statistic CANNOT be plugged in to the usual tables to find valid
# p-values, as the exponent has been estimated from the data.
# Input: real threshold, data vector, method flag
# Output: real-valued KS statistic
.ks.dist.for.pareto <- function(threshold,data,method="ml") {
  model <- pareto.fit(data,threshold=threshold,method=method)
  return(model$ks.dist)
}

# Calculate KS distanced between a data set and given Pareto distribution
# Not intended for users
# Input: real threshold, real exponent, data vector
# Output: real-valued KS statistic
.ks.dist.fixed.pareto <- function(data,threshold,exponent) {
  data <- data[data>=threshold]
  d <- suppressWarnings(ks.test(data,ppareto,threshold=threshold,exponent=exponent))
    # ks.test complains about p-values when there are ties, we don't care
  return(as.vector(d$statistic))
}


# Estimate scaling exponent of Pareto distribution by maximum likelihood
# Input: Data vector, lower threshold
# Output: List giving distribution type ("pareto"), parameters, log-likelihood
.pareto.fit.ml <- function (data, threshold) {
  data <- data[data>=threshold]
  n <- length(data)
  x <- data/threshold
  alpha <- 1 + n/sum(log(x))
  loglike = pareto.loglike(data,threshold,alpha)
  ks.dist <- .ks.dist.fixed.pareto(data,threshold=threshold,exponent=alpha)
  fit <- list(type="pareto", exponent=alpha, xmin=threshold, loglike = loglike,
              ks.dist = ks.dist, samples.over.threshold=n)
  return(fit)
}

# Calculate log-likelihood under a Pareto distribution
# Input: Data vector, lower threshold, scaling exponent
# Output: Real-valued log-likelihood
pareto.loglike <- function(x, threshold, exponent) {
  L <- sum(dpareto(x, threshold = threshold, exponent = exponent, log = TRUE))
  return(L)
}

# Log-log plot of the survival function (empirical upper CDF) of a data set
# Input: Data vector, lower limit, upper limit, graphics parameters
# Output: None (returns NULL invisibly)
plot.survival.loglog <- function(x,from=min(x),to=max(x),...) {
	plot.eucdf.loglog(x,from,to,...)
}
plot.eucdf.loglog <- function(x,from=min(x),to=max(x),type="l",...) {
   # Use the "eucdf" function (below)
   x <- sort(x)
   x.eucdf <- eucdf(x)
   # This is nice if the number of points is small...
   plot(x,x.eucdf(x),xlim=c(from,to),log="xy",type=type,...)
   # Should check how many points and switch over to a curve-type plot when
   # it gets too big
   invisible(NULL)
}

# Calculate the upper empirical cumulative distribution function of a
# one-dimensional data vector
# Uses the standard function ecdf
# Should, but does not yet, also produce a function of class "stepfun"
# (like ecdf)
# Input: data vector
# Output: a function
eucdf <- function(x) {
  # Exploit built-in R function to get ordinary (lower) ECDF, Pr(X<=x)
  x.ecdf <- ecdf(x)
  # Now we want Pr(X>=x) = (1-Pr(X<=x)) + Pr(X==x)
  # If x is one of the "knots" of the step function, i.e., a point with
  # positive probability mass, should add that in to get Pr(X>=x)
  # rather than Pr(X>x)
  away.from.knot <- function(y) { 1 - x.ecdf(y) }
  at.knot.prob.jump <- function(y) {
    x.knots = knots(x.ecdf)
    # Either get the knot number, or give zero if this was called
    # away from a knot
    k <- match(y,x.knots,nomatch=0)
    if ((k==0) || (k==1)) { # Handle special cases
      if (k==0) {
        prob.jump = 0 # Not really a knot
      } else {
        prob.jump = x.ecdf(y) # Special handling of first knot
      }
    } else {
      prob.jump = x.ecdf(y) - x.ecdf(x.knots[(k-1)]) # General case
    }
    return(prob.jump)
  }

  # Use one function or the other
  x.eucdf <- function(y) {
    baseline = away.from.knot(y)
    jumps = sapply(y,at.knot.prob.jump)
    ifelse (y %in% knots(x.ecdf), baseline+jumps, baseline)
  }
  return(x.eucdf)
}

# Calculate valid p-value for the goodness of fit of a power-law
# tail to a data set, via simulation
# Input: data vector (x), number of replications (m)
# Output: p-value
pareto.tail.ks.test <- function(x,m) {
  x.pt <- pareto.fit(x,threshold="find")
  x0 <- x.pt$xmin # extract parameters of fitted dist.
  alpha <- x.pt$exponent
  ntail <- sum(x>=x0) # How many samples in the tail?
  n <- length(x)
  ptail <- ntail/n # Total prob. of the tail
  # Carve out the non-tail data points
  body <- x[x < x0]
  # Observed value of KS distance:
  d.ks <- x.pt$ks.dist
  # KS statistics of resamples:
  r.ks <- replicate(m,.ks.resimulate.pareto.tail(n,ptail,x0,alpha,body))
  p.value <- sum(r.ks >= d.ks)/m
  return(p.value)
}

# Resimulate from a data set with a Pareto tail, estimate on
# the simulation and report the KS distance
# Inputs: Size of sample (n), probability of being in the tail (tail.p),
#         threshold for tail (threshold), power law exponent (exponent),
#         vector giving values in body (data.body)
# Output: KS distance
.ks.resimulate.pareto.tail <- function(n,tail.p,threshold,exponent,data.body) {
  # Samples come from the tail with probability ptail, or else from the body
  # decide randomly how many samples come from the tail
  tail.samples <- rbinom(1,n,tail.p)
  # Draw the samples from the tail
  rtail <- rpareto(tail.samples,threshold,exponent)
  # Draw the samples from the body (with replacement!)
  rbody <- sample(data.body,n-tail.samples,replace=TRUE)
  b <- c(rtail,rbody)
  b.ks <- pareto.fit(b,threshold="find")$ks.dist
  return(b.ks)
}


### The crappy linear regression way to fit a power law
# The common procedure is to fit to the binned density function, which is even
# crappier than to fit to the complementary distribution function; this
# currently only implements the latter

# First, produce the empirical complementary distribution function, as
# a pair of lists, {x}, {C(x)}
# Then regress log(C) ~ log(x)
# and report the slope and the R^2
# Input: Data vector, threshold
# Output: List with distributional parameters and information about the
#         fit
.pareto.fit.regression.cdf <- function(x,threshold=1) {
  # Discard data under threshold
  x <- x[x>=threshold]
  n <- length(x)
  # We need the different observed values of x, in order
  distinct_x <- sort(unique(x))
  x.eucdf <- eucdf(x)
  upper_probs <- x.eucdf(distinct_x)
  loglogfit <- lm(log(upper_probs) ~ log(distinct_x))
  intercept <- as.vector(coef(loglogfit)[1]) # primarily useful for plotting
  slope <- as.vector(-coef(loglogfit)[2]) # Remember sign of parameterization
  # But that's the exponent of the CDF, that of the pdf is one larger
  # and is what we're parameterizing by
  slope <- slope+1
  r2 <- summary(loglogfit)$r.squared
  loglike <- pareto.loglike(x, threshold, slope)
  ks.dist <- .ks.dist.fixed.pareto(x,threshold=threshold,exponent=slope)
  result <- list(type="pareto", exponent = slope, rsquare = r2,
                 log_x = log(distinct_x), log_p = log(upper_probs),
                 intercept = intercept, loglike = loglike, xmin=threshold,
                 ks.dist = ks.dist, samples.over.threshold=n)
  return(result)
}

# Wrapper function to just get the exponent estimate
loglogslope <- function(x,threshold=1) {
  llf <- .pareto.fit.regression.cdf(x,threshold)
  exponent <- llf$exponent
  return(exponent)
}

# Wrapper function to just get the R^2 values
loglogrsq <- function(x,threshold=1) {
  llf <- .pareto.fit.regression.cdf(x,threshold)
  r2 <- llf$rsquare
  return(r2)
}


######
######
######
######

dpowerlaw <- function(x, a, xmin, log=F)
{
if (log)
log(a-1)-log(xmin)-a*log(x/xmin)
else((a-1)/xmin)*((x/xmin)^(-a))
}

ppowerlaw <- function(q, a, xmin, lower.tail=T, log.p = F)
{
p <- (q/xmin)^(-a+1)
if (lower.tail)
p <- 1-p
if (log.p)
p <- log(p)
p
}

qpowerlaw <- function(p, a, xmin, lower.tail=T, log.p = F)
{
if (!lower.tail)
p <- 1-p
if (log.p)
p <- exp(p)
xmin *((1-p)^(-1/(a-1)))
}

rpowerlaw <- function(n, a, xmin)
{
qpowerlaw(runif(n), a, xmin)
}

######
######
######
######


m <- rbind(c(1,2),c(3,4),c(5,6))
print(m)
layout(m)
par(cex.main = 1, mar = c(4.5,4.5,4.5,0) + 0.1, mgp = c(2.5, 1, 0), cex.lab =1, font.lab =1, cex.axis =1, bty = "n", las = 1)


data<-read.csv('YieldBurundi.csv',header=TRUE)#Burundi
x<-data[c(1:58),3]#Banana
x<-data[c(59:116),3]#Beans
x<-data[c(117:174),3]#Cassava
x<-data[c(175:232),3]#Coffee
x<-data[c(233:290),3]#Sorghum
x<-data[c(291:348),3]#Sweet Potato
#x<-data[c(349:400),3]#Tea
n<-length(x)
fit=function (q)#Power law
{
tt=1.0e20
a=q[1]
pl_alt<- .pareto.fit.threshold(x,method="ml")# find cutoff with shalizi code
xmin=pl_alt$xmin
x<-x[x>=xmin]
n_<-length(x)
if (a>0) 
tt=-sum(log((a-1)/xmin*(x/xmin)^-a))
if (is.na(tt)) tt=1.0e20
if (abs(tt)>1.0e20) tt=1.0e20
return(tt)
}
est=optim(c(1.5),fit,method="L-BFGS-B",hessian=TRUE)
est
rm(A)
A<-sqrt(solve(est$hessian))
A
k=2
AIC<-2*est$value+2*k
BIC<-2*est$value+k*log(n)
AICc<-AIC+((2*k*(k+1))/(n-k-1))
cbind(AIC,BIC,AICc)#


pl_alt<- .pareto.fit.threshold(x,method="ml")# find cutoff with shalizi code
xmin=pl_alt$xmin
ntail<-pl_alt$samples.over.threshold
adjst=ntail/n
ks<-function(x=x[x>xmin])
{
pl_alt<- .pareto.fit.threshold(x,method="ml")
xmin=pl_alt$xmin
a=est$par[1]
F<-1-(x/xmin)^(1-a)
F
}

ks.test(x=x[x>=xmin],"ks")

# log-log plot
y <- (n - rank(x, ties.method = "first"))/n
plot(x, y, log = "xy", pch = 16, ylab = "Proportion of Crop Yield(log scale)", 
xlab = "Log of Crop Yield (log scale)",main="Sweet Potato")
curve(adjst*(1-ks(x)), add=TRUE,lty=1,lwd=2,from=xmin,to=2*max(x),col='darkgoldenrod1')
# vertical line at cutoff for 
abline(v=pl_alt$xmin,lty=1,lwd=2,col='red')


xmin=pl_alt$xmin
a=est$par[1]
N<-5000
testresult = numeric(N)
for (i in 1:N){
options(warn=-1)
x_ = rpowerlaw(length(x=x[x>xmin]),a,xmin) 
w = ks.test(x_,x=x[x>xmin]) 
if (w$p.value > 0.10){
testresult[i] = 1}
if (w$p.value <= 0.10){
testresult[i] = 0}
}
sum(testresult)/N


fit=function (q)#lognormal
{
tt=1.0e20
a=q[1]
b=q[2]
if (b>0) 
tt=-sum(log(dlnorm(x,a,b)))
if (is.na(tt)) tt=1.0e20
if (abs(tt)>1.0e20) tt=1.0e20
return(tt)
}
est=optim(c(-2,2),fit,hessian=TRUE)
est
rm(A)
A<-sqrt(solve(est$hessian))
A
k=2
AIC<-2*est$value+2*k
BIC<-2*est$value+k*log(n)
AICc<-AIC+((2*k*(k+1))/(n-k-1))
cbind(AIC,BIC,AICc)#

ks<-function(x)
{
a=est$par[1]
b=est$par[2]
F<-plnorm(x,a,b)
F
}

ks.test(x,"ks")
a=est$par[1]
b=est$par[2]
curve(1-plnorm(x,a,b),add=TRUE,lty=2,lwd=2,from=1,to=2*max(x),col='forestgreen')

a<-est$par[1]
b<-est$par[2]
N<-5000
testresult<-numeric(N)
for (i in 1:N){
options(warn=-1)
x_<-rlnorm(n,mean=a,sd=b)
w<-ks.test(x_,x)
if(w$p.value>0.10){
testresult[i]=1}
if (w$p.value<=0.10){
testresult[i]=0}
}
sum(testresult)/N


fit=function (q)# Frechet distribution.
{
tt=1.0e20
a=q[1]
b=q[2]
if (a>0&b>0) 
tt=-sum(log(b*a^b*x^(-b-1)*exp(-(a/x)^b)))
if (is.na(tt)) tt=1.0e20
if (abs(tt)>1.0e20) tt=1.0e20
return(tt)
}
est=optim(c(1,1),fit,hessian=TRUE)
est
rm(A)
A<-sqrt(solve(est$hessian))
A
k=2
AIC<-2*est$value+2*k
BIC<-2*est$value+k*log(n)
AICc<-AIC+((2*k*(k+1))/(n-k-1))
cbind(AIC,BIC,AICc)#

ks<-function(x)
{
a=est$par[1]
b=est$par[2]
F<-exp(-(a/x)^b)
F
}

ks.test(x,"ks")
curve(1-ks(x),add=TRUE,lty=3,lwd=2,from=1,to=2*max(x),col='gray0')

a<-est$par[1]
b<-est$par[2]
N<-5000
testresult<-numeric(N)
for (i in 1:N){
options(warn=-1)
x_<-a/(-log(runif(n)))^(1/b)
w<-ks.test(x_,x)
if(w$p.value>0.10){
testresult[i]=1}
if (w$p.value<=0.10){
testresult[i]=0}
}
sum(testresult)/N


fit<-function (q)#Stretched Exponential
{
tt<-1.0e20
a<-q[1]
b<-q[2]
if (a>0&b>0) 
tt<--sum(log(b/a*(x/a)^(b-1)*exp(-(x/a)^b)))
if (is.na(tt)) tt=1.0e20
if (abs(tt)>1.0e20) tt=1.0e20
return(tt)
}
est<-optim(c(.01,.01),fit,hessian=TRUE)
est
rm(A)
A<-sqrt(solve(est$hessian))
A
k=2
AIC<-2*est$value+2*k
BIC<-2*est$value+k*log(n)
AICc<-AIC+((2*k*(k+1))/(n-k-1))
cbind(AIC,BIC,AICc)#

ks<-function(x)
{
a<-est$par[1]
b<-est$par[2]
F<-1-exp(-(x/a)^b)
F
}

ks.test(x,"ks")
curve(1-ks(x),add=TRUE,lty=4,lwd=2,from=1,to=2*max(x),col="mediumblue")

legend(x="bottomleft",bty="n",legend=c("Power law","lognormal","Frechet","S-exponential"),
col=c("darkgoldenrod1","forestgreen","gray0","mediumblue"),
lty=c(1,2,3,4),lwd=c(2,2,2,2))

a<-est$par[1]
b<-est$par[2]
N<-5000
testresult<-numeric(N)
for (i in 1:N){
options(warn=-1) 
x_<-a*(-log(1-runif(n)))^(1/b)
w<-ks.test(x_,x)
if(w$p.value>0.10){
testresult[i]=1}
if (w$p.value<=0.10){
testresult[i]=0}
}
sum(testresult)/N


###
###
###
###
###
###
###
###
###
###
###
###
m <- rbind(c(1,2),c(3,4),c(5,6))
print(m)
layout(m)
par(cex.main = 1, mar = c(4.5,4.5,4.5,0) + 0.1, mgp = c(2.5, 1, 0), cex.lab =1, font.lab =1, cex.axis =1, bty = "n", las = 1)


data<-read.csv('YieldKenya.csv',header=TRUE)#Kenya
x<-data[c(1:58),4]#Beans
x<-data[c(59:116),4]#Coffee
x<-data[c(117:174),4]#Maize
x<-data[c(175:232),4]#Rice
x<-data[c(233:290),4]#Sugar Cane
#x<-data[c(291:348),4]#Tea
x<-data[c(349:406),4]#Wheat
n<-length(x)
fit=function (q)#Power law
{
tt=1.0e20
a=q[1]
pl_alt<- .pareto.fit.threshold(x,method="ml")# find cutoff with shalizi code
xmin=pl_alt$xmin
x<-x[x>=xmin]
if (a>0) 
tt=-sum(log((a-1)/xmin*(x/xmin)^-a))
if (is.na(tt)) tt=1.0e20
if (abs(tt)>1.0e20) tt=1.0e20
return(tt)
}
est=optim(c(1.5),fit,method="L-BFGS-B",hessian=TRUE)
est
rm(A)
A<-sqrt(solve(est$hessian))
A
k=2
AIC<-2*est$value+2*k
BIC<-2*est$value+k*log(n)
AICc<-AIC+((2*k*(k+1))/(n-k-1))
cbind(AIC,BIC,AICc)#


pl_alt<- .pareto.fit.threshold(x,method="ml")# find cutoff with shalizi code
xmin=pl_alt$xmin
ntail<-pl_alt$samples.over.threshold
adjst=ntail/n
ks<-function(x=x[x>xmin])
{
pl_alt<- .pareto.fit.threshold(x,method="ml")
xmin=pl_alt$xmin
a=est$par[1]
F<-1-(x/xmin)^(1-a)
F
}

ks.test(x=x[x>=xmin],"ks")

# log-log plot
y <- (n - rank(x, ties.method = "first"))/n
plot(x, y, log = "xy", pch = 16, ylab = "Proportion of Crop Yield(log scale)", 
xlab = "Log of Crop Yield (log scale)",main="Wheat")
curve(adjst*(1-ks(x)), add=TRUE,lty=1,lwd=2,from=xmin,to=2*max(x),col='darkgoldenrod1')
# vertical line at cutoff for 
abline(v=pl_alt$xmin,lty=1,lwd=2,col='red')


xmin=pl_alt$xmin
a=est$par[1]
N<-5000
testresult = numeric(N)
for (i in 1:N){
options(warn=-1)
x_ = rpowerlaw(length(x=x[x>xmin]),a,xmin) 
w = ks.test(x_,x=x[x>xmin]) 
if (w$p.value > 0.10){
testresult[i] = 1}
if (w$p.value <= 0.10){
testresult[i] = 0}
}
sum(testresult)/N


fit=function (q)#lognormal
{
tt=1.0e20
a=q[1]
b=q[2]
if (b>0) 
tt=-sum(log(dlnorm(x,a,b)))
if (is.na(tt)) tt=1.0e20
if (abs(tt)>1.0e20) tt=1.0e20
return(tt)
}
est=optim(c(-2,2),fit,hessian=TRUE)
est
rm(A)
A<-sqrt(solve(est$hessian))
A
k=2
AIC<-2*est$value+2*k
BIC<-2*est$value+k*log(n)
AICc<-AIC+((2*k*(k+1))/(n-k-1))
cbind(AIC,BIC,AICc)#

ks<-function(x)
{
a=est$par[1]
b=est$par[2]
F<-plnorm(x,a,b)
F
}

ks.test(x,"ks")
a=est$par[1]
b=est$par[2]
curve(1-plnorm(x,a,b),add=TRUE,lty=2,lwd=2,from=1,to=2*max(x),col='forestgreen')

a<-est$par[1]
b<-est$par[2]
N<-5000
testresult<-numeric(N)
for (i in 1:N){
options(warn=-1)
x_<-rlnorm(n,mean=a,sd=b)
w<-ks.test(x_,x)
if(w$p.value>0.10){
testresult[i]=1}
if (w$p.value<=0.10){
testresult[i]=0}
}
sum(testresult)/N


fit=function (q)# Frechet distribution.
{
tt=1.0e20
a=q[1]
b=q[2]
if (a>0&b>0) 
tt=-sum(log(b*a^b*x^(-b-1)*exp(-(a/x)^b)))
if (is.na(tt)) tt=1.0e20
if (abs(tt)>1.0e20) tt=1.0e20
return(tt)
}
est=optim(c(1,1),fit,hessian=TRUE)
est
rm(A)
A<-sqrt(solve(est$hessian))
A
k=2
AIC<-2*est$value+2*k
BIC<-2*est$value+k*log(n)
AICc<-AIC+((2*k*(k+1))/(n-k-1))
cbind(AIC,BIC,AICc)#

ks<-function(x)
{
a=est$par[1]
b=est$par[2]
F<-exp(-(a/x)^b)
F
}

ks.test(x,"ks")
curve(1-ks(x),add=TRUE,lty=3,lwd=2,from=1,to=2*max(x),col='gray0')


a<-est$par[1]
b<-est$par[2]
N<-5000
testresult<-numeric(N)
for (i in 1:N){
options(warn=-1)
x_<-a/(-log(runif(n)))^(1/b)
w<-ks.test(x_,x)
if(w$p.value>0.10){
testresult[i]=1}
if (w$p.value<=0.10){
testresult[i]=0}
}
sum(testresult)/N


fit<-function (q)#Stretched Exponential
{
tt<-1.0e20
a<-q[1]
b<-q[2]
if (a>0&b>0) 
tt<--sum(log(b/a*(x/a)^(b-1)*exp(-(x/a)^b)))
if (is.na(tt)) tt=1.0e20
if (abs(tt)>1.0e20) tt=1.0e20
return(tt)
}
est<-optim(c(.01,.01),fit,hessian=TRUE)
est
rm(A)
A<-sqrt(solve(est$hessian))
A
k=2
AIC<-2*est$value+2*k
BIC<-2*est$value+k*log(n)
AICc<-AIC+((2*k*(k+1))/(n-k-1))
cbind(AIC,BIC,AICc)#

ks<-function(x)
{
a<-est$par[1]
b<-est$par[2]
F<-1-exp(-(x/a)^b)
F
}

ks.test(x,"ks")
curve(1-ks(x),add=TRUE,lty=4,lwd=2,from=1,to=2*max(x),col="mediumblue")

legend(x="bottomleft",bty="n",legend=c("Power law","lognormal","Frechet","S-exponential"),
col=c("darkgoldenrod1","forestgreen","gray0","mediumblue"),
lty=c(1,2,3,4),lwd=c(2,2,2,2))

a<-est$par[1]
b<-est$par[2]
N<-5000
testresult<-numeric(N)
for (i in 1:N){
options(warn=-1) 
x_<-a*(-log(1-runif(n)))^(1/b)
w<-ks.test(x_,x)
if(w$p.value>0.10){
testresult[i]=1}
if (w$p.value<=0.10){
testresult[i]=0}
}
sum(testresult)/N

###
###
###
###
###
###
###
###
###
###
###
###
m <- rbind(c(1,2),c(3,4))
print(m)
layout(m)
par(cex.main = 1, mar = c(4.5,4.5,4.5,0) + 0.1, mgp = c(2.5, 1, 0), cex.lab =1, font.lab =1, cex.axis =1, bty = "n", las = 1)


data<-read.csv('YieldSomalia.csv',header=TRUE)#Somalia
x<-data[c(1:58),4]#Banana
x<-data[c(59:116),4]#Maize
x<-data[c(117:174),4]#Sorghum
x<-data[c(175:232),4]#Sugar Cane
n<-length(x)


fit=function (q)#Power law
{
tt=1.0e20
a=q[1]
pl_alt<- .pareto.fit.threshold(x,method="ml")# find cutoff with shalizi code
xmin=pl_alt$xmin
x<-x[x>=xmin]
if (a>0) 
tt=-sum(log((a-1)/xmin*(x/xmin)^-a))
if (is.na(tt)) tt=1.0e20
if (abs(tt)>1.0e20) tt=1.0e20
return(tt)
}
est=optim(c(1.5),fit,method="L-BFGS-B",hessian=TRUE)
est
rm(A)
A<-sqrt(solve(est$hessian))
A
k=2
AIC<-2*est$value+2*k
BIC<-2*est$value+k*log(n)
AICc<-AIC+((2*k*(k+1))/(n-k-1))
cbind(AIC,BIC,AICc)#


pl_alt<- .pareto.fit.threshold(x,method="ml")# find cutoff with shalizi code
xmin=pl_alt$xmin
ntail<-pl_alt$samples.over.threshold
adjst=ntail/n
ks<-function(x=x[x>xmin])
{
pl_alt<- .pareto.fit.threshold(x,method="ml")
xmin=pl_alt$xmin
a=est$par[1]
F<-1-(x/xmin)^(1-a)
F
}

ks.test(x=x[x>=xmin],"ks")

# log-log plot
y <- (n - rank(x, ties.method = "first"))/n
plot(x, y, log = "xy", pch = 16, ylab = "Proportion of Crop Yield(log scale)", 
xlab = "Log of Crop Yield (log scale)",main="Sugar Cane")
curve(adjst*(1-ks(x)), add=TRUE,lty=1,lwd=2,from=xmin,to=2*max(x),col='darkgoldenrod1')
# vertical line at cutoff for 
abline(v=pl_alt$xmin,lty=1,lwd=2,col='red')


xmin=pl_alt$xmin
a=est$par[1]
N<-5000
testresult = numeric(N)
for (i in 1:N){
options(warn=-1)
x_ = rpowerlaw(length(x=x[x>xmin]),a,xmin) 
w = ks.test(x_,x=x[x>xmin]) 
if (w$p.value > 0.10){
testresult[i] = 1}
if (w$p.value <= 0.10){
testresult[i] = 0}
}
sum(testresult)/N


fit=function (q)#lognormal
{
tt=1.0e20
a=q[1]
b=q[2]
if (b>0) 
tt=-sum(log(dlnorm(x,a,b)))
if (is.na(tt)) tt=1.0e20
if (abs(tt)>1.0e20) tt=1.0e20
return(tt)
}
est=optim(c(-2,2),fit,hessian=TRUE)
est
rm(A)
A<-sqrt(solve(est$hessian))
A
k=2
AIC<-2*est$value+2*k
BIC<-2*est$value+k*log(n)
AICc<-AIC+((2*k*(k+1))/(n-k-1))
cbind(AIC,BIC,AICc)#

ks<-function(x)
{
a=est$par[1]
b=est$par[2]
F<-plnorm(x,a,b)
F
}

ks.test(x,"ks")
a=est$par[1]
b=est$par[2]
curve(1-plnorm(x,a,b),add=TRUE,lty=2,lwd=2,from=1,to=2*max(x),col='forestgreen')

a<-est$par[1]
b<-est$par[2]
N<-5000
testresult<-numeric(N)
for (i in 1:N){
options(warn=-1)
x_<-rlnorm(n,mean=a,sd=b)
w<-ks.test(x_,x)
if(w$p.value>0.10){
testresult[i]=1}
if (w$p.value<=0.10){
testresult[i]=0}
}
sum(testresult)/N


fit=function (q)# Frechet distribution.
{
tt=1.0e20
a=q[1]
b=q[2]
if (a>0&b>0) 
tt=-sum(log(b*a^b*x^(-b-1)*exp(-(a/x)^b)))
if (is.na(tt)) tt=1.0e20
if (abs(tt)>1.0e20) tt=1.0e20
return(tt)
}
est=optim(c(1,1),fit,hessian=TRUE)
est
rm(A)
A<-sqrt(solve(est$hessian))
A
k=2
AIC<-2*est$value+2*k
BIC<-2*est$value+k*log(n)
AICc<-AIC+((2*k*(k+1))/(n-k-1))
cbind(AIC,BIC,AICc)#

ks<-function(x)
{
a=est$par[1]
b=est$par[2]
F<-exp(-(a/x)^b)
F
}

ks.test(x,"ks")
curve(1-ks(x),add=TRUE,lty=3,lwd=2,from=1,to=2*max(x),col='gray0')

a<-est$par[1]
b<-est$par[2]
N<-5000
testresult<-numeric(N)
for (i in 1:N){
options(warn=-1)
x_<-a/(-log(runif(n)))^(1/b)
w<-ks.test(x_,x)
if(w$p.value>0.10){
testresult[i]=1}
if (w$p.value<=0.10){
testresult[i]=0}
}
sum(testresult)/N


fit<-function (q)#Stretched Exponential
{
tt<-1.0e20
a<-q[1]
b<-q[2]
if (a>0&b>0) 
tt<--sum(log(b/a*(x/a)^(b-1)*exp(-(x/a)^b)))
if (is.na(tt)) tt=1.0e20
if (abs(tt)>1.0e20) tt=1.0e20
return(tt)
}
est<-optim(c(.01,.01),fit,hessian=TRUE)
est
rm(A)
A<-sqrt(solve(est$hessian))
A
k=2
AIC<-2*est$value+2*k
BIC<-2*est$value+k*log(n)
AICc<-AIC+((2*k*(k+1))/(n-k-1))
cbind(AIC,BIC,AICc)#

ks<-function(x)
{
a<-est$par[1]
b<-est$par[2]
F<-1-exp(-(x/a)^b)
F
}

ks.test(x,"ks")
curve(1-ks(x),add=TRUE,lty=4,lwd=2,from=1,to=2*max(x),col="mediumblue")

legend(x="bottomleft",bty="n",legend=c("Power law","lognormal","Frechet","S-exponential"),
col=c("darkgoldenrod1","forestgreen","gray0","mediumblue"),
lty=c(1,2,3,4),lwd=c(2,2,2,2))

a<-est$par[1]
b<-est$par[2]
N<-5000
testresult<-numeric(N)
for (i in 1:N){
options(warn=-1) 
x_<-a*(-log(1-runif(n)))^(1/b)
w<-ks.test(x_,x)
if(w$p.value>0.10){
testresult[i]=1}
if (w$p.value<=0.10){
testresult[i]=0}
}
sum(testresult)/N

###
###
###
###
###
###
###
###
###
###
###
###
m <- rbind(c(1,2),c(3,4),c(5,6))
print(m)
layout(m)
par(cex.main = 1, mar = c(4.5,4.5,4.5,0) + 0.1, mgp = c(2.5, 1, 0), cex.lab =1, font.lab =1, cex.axis =1, bty = "n", las = 1)


data<-read.csv('YieldTanzania.csv',header=TRUE)#Tanzania
x<-data[c(1:58),4]#Maize
x<-data[c(59:116),4]#Millet
x<-data[c(117:174),4]#Rice
x<-data[c(175:232),4]#Seed Cotton
#x<-data[c(233:290),4]#Sisal
x<-data[c(291:348),4]#Sorghum
x<-data[c(349:406),4]#Sweet Potato
n<-length(x)
fit=function (q)#Power law
{
tt=1.0e20
a=q[1]
pl_alt<- .pareto.fit.threshold(x,method="ml")# find cutoff with shalizi code
xmin=pl_alt$xmin
x<-x[x>=xmin]
if (a>0) 
tt=-sum(log((a-1)/xmin*(x/xmin)^-a))
if (is.na(tt)) tt=1.0e20
if (abs(tt)>1.0e20) tt=1.0e20
return(tt)
}
est=optim(c(1.5),fit,method="L-BFGS-B",hessian=TRUE)
est
rm(A)
A<-sqrt(solve(est$hessian))
A
k=2
AIC<-2*est$value+2*k
BIC<-2*est$value+k*log(n)
AICc<-AIC+((2*k*(k+1))/(n-k-1))
cbind(AIC,BIC,AICc)#


pl_alt<- .pareto.fit.threshold(x,method="ml")# find cutoff with shalizi code
xmin=pl_alt$xmin
ntail<-pl_alt$samples.over.threshold
adjst=ntail/n
ks<-function(x=x[x>xmin])
{
pl_alt<- .pareto.fit.threshold(x,method="ml")
xmin=pl_alt$xmin
a=est$par[1]
F<-1-(x/xmin)^(1-a)
F
}

ks.test(x=x[x>=xmin],"ks")

# log-log plot
y <- (n - rank(x, ties.method = "first"))/n
plot(x, y, log = "xy", pch = 16, ylab = "Proportion of Crop Yield(log scale)", 
xlab = "Log of Crop Yield (log scale)",main="Potato")
curve(adjst*(1-ks(x)), add=TRUE,lty=1,lwd=2,from=xmin,to=2*max(x),col='darkgoldenrod1')
# vertical line at cutoff for 
abline(v=pl_alt$xmin,lty=1,lwd=2,col='red')


xmin=pl_alt$xmin
a=est$par[1]
N<-5000
testresult = numeric(N)
for (i in 1:N){
options(warn=-1)
x_ = rpowerlaw(length(x=x[x>xmin]),a,xmin) 
w = ks.test(x_,x=x[x>xmin]) 
if (w$p.value > 0.10){
testresult[i] = 1}
if (w$p.value <= 0.10){
testresult[i] = 0}
}
sum(testresult)/N


fit=function (q)#lognormal
{
tt=1.0e20
a=q[1]
b=q[2]
if (b>0) 
tt=-sum(log(dlnorm(x,a,b)))
if (is.na(tt)) tt=1.0e20
if (abs(tt)>1.0e20) tt=1.0e20
return(tt)
}
est=optim(c(-2,2),fit,hessian=TRUE)
est
rm(A)
A<-sqrt(solve(est$hessian))
A
k=2
AIC<-2*est$value+2*k
BIC<-2*est$value+k*log(n)
AICc<-AIC+((2*k*(k+1))/(n-k-1))
cbind(AIC,BIC,AICc)#

ks<-function(x)
{
a=est$par[1]
b=est$par[2]
F<-plnorm(x,a,b)
F
}

ks.test(x,"ks")
a=est$par[1]
b=est$par[2]
curve(1-plnorm(x,a,b),add=TRUE,lty=2,lwd=2,from=1,to=2*max(x),col='forestgreen')

a<-est$par[1]
b<-est$par[2]
N<-5000
testresult<-numeric(N)
for (i in 1:N){
options(warn=-1)
x_<-rlnorm(n,mean=a,sd=b)
w<-ks.test(x_,x)
if(w$p.value>0.10){
testresult[i]=1}
if (w$p.value<=0.10){
testresult[i]=0}
}
sum(testresult)/N


fit=function (q)# Frechet distribution.
{
tt=1.0e20
a=q[1]
b=q[2]
if (a>0&b>0) 
tt=-sum(log(b*a^b*x^(-b-1)*exp(-(a/x)^b)))
if (is.na(tt)) tt=1.0e20
if (abs(tt)>1.0e20) tt=1.0e20
return(tt)
}
est=optim(c(1,1),fit,hessian=TRUE)
est
rm(A)
A<-sqrt(solve(est$hessian))
A
k=2
AIC<-2*est$value+2*k
BIC<-2*est$value+k*log(n)
AICc<-AIC+((2*k*(k+1))/(n-k-1))
cbind(AIC,BIC,AICc)#

ks<-function(x)
{
a=est$par[1]
b=est$par[2]
F<-exp(-(a/x)^b)
F
}

ks.test(x,"ks")
curve(1-ks(x),add=TRUE,lty=3,lwd=2,from=1,to=2*max(x),col='gray0')

a<-est$par[1]
b<-est$par[2]
N<-5000
testresult<-numeric(N)
for (i in 1:N){
options(warn=-1)
x_<-a/(-log(runif(n)))^(1/b)
w<-ks.test(x_,x)
if(w$p.value>0.10){
testresult[i]=1}
if (w$p.value<=0.10){
testresult[i]=0}
}
sum(testresult)/N


fit<-function (q)#Stretched Exponential
{
tt<-1.0e20
a<-q[1]
b<-q[2]
if (a>0&b>0) 
tt<--sum(log(b/a*(x/a)^(b-1)*exp(-(x/a)^b)))
if (is.na(tt)) tt=1.0e20
if (abs(tt)>1.0e20) tt=1.0e20
return(tt)
}
est<-optim(c(.01,.01),fit,hessian=TRUE)
est
rm(A)
A<-sqrt(solve(est$hessian))
A
k=2
AIC<-2*est$value+2*k
BIC<-2*est$value+k*log(n)
AICc<-AIC+((2*k*(k+1))/(n-k-1))
cbind(AIC,BIC,AICc)#

ks<-function(x)
{
a<-est$par[1]
b<-est$par[2]
F<-1-exp(-(x/a)^b)
F
}

ks.test(x,"ks")
curve(1-ks(x),add=TRUE,lty=5,lwd=2,from=1,to=2*max(x),col="mediumblue")

legend(x="bottomleft",bty="n",legend=c("Power law","lognormal","Frechet","S-exponential"),
col=c("darkgoldenrod1","forestgreen","gray0","mediumblue"),
lty=c(1,2,3,4),lwd=c(2,2,2,2))

a<-est$par[1]
b<-est$par[2]
N<-5000
testresult<-numeric(N)
for (i in 1:N){
options(warn=-1) 
x_<-a*(-log(1-runif(n)))^(1/b)
w<-ks.test(x_,x)
if(w$p.value>0.10){
testresult[i]=1}
if (w$p.value<=0.10){
testresult[i]=0}
}
sum(testresult)/N

###
###
###
###
###
###
###
###
###
###
###
###
m <- rbind(c(1,2),c(3,4),c(5,6))
print(m)
layout(m)
par(cex.main = 1, mar = c(4.5,4.5,4.5,0) + 0.1, mgp = c(2.5, 1, 0), cex.lab =1, font.lab =1, cex.axis =1, bty = "n", las = 1)


data<-read.csv('YieldUganda.csv',header=TRUE)#Uganda
x<-data[c(1:58),4]#Banana
x<-data[c(59:116),4]#Cassava
x<-data[c(117:174),4]#Coffee
x<-data[c(175:232),4]#Millet
x<-data[c(233:290),4]#Plantain
x<-data[c(291:348),4]#Sweet Potato
n<-length(x)
fit=function (q)#Power law
{
tt=1.0e20
a=q[1]
pl_alt<- .pareto.fit.threshold(x,method="ml")# find cutoff with shalizi code
xmin=pl_alt$xmin
x<-x[x>=xmin]
if (a>0) 
tt=-sum(log((a-1)/xmin*(x/xmin)^-a))
if (is.na(tt)) tt=1.0e20
if (abs(tt)>1.0e20) tt=1.0e20
return(tt)
}
est=optim(c(1.5),fit,method="L-BFGS-B",hessian=TRUE)
est
rm(A)
A<-sqrt(solve(est$hessian))
A
k=2
AIC<-2*est$value+2*k
BIC<-2*est$value+k*log(n)
AICc<-AIC+((2*k*(k+1))/(n-k-1))
cbind(AIC,BIC,AICc)#


pl_alt<- .pareto.fit.threshold(x,method="ml")# find cutoff with shalizi code
xmin=pl_alt$xmin
ntail<-pl_alt$samples.over.threshold
adjst=ntail/n
ks<-function(x=x[x>xmin])
{
pl_alt<- .pareto.fit.threshold(x,method="ml")
xmin=pl_alt$xmin
a=est$par[1]
F<-1-(x/xmin)^(1-a)
F
}

ks.test(x=x[x>=xmin],"ks")

# log-log plot
y <- (n - rank(x, ties.method = "first"))/n
plot(x, y, log = "xy", pch = 16, ylab = "Proportion of Crop Yield(log scale)", 
xlab = "Log of Crop Yield (log scale)",main="Sweet Potato")
curve(adjst*(1-ks(x)), add=TRUE,lty=1,lwd=2,from=xmin,to=2*max(x),col='darkgoldenrod1')
# vertical line at cutoff for 
abline(v=pl_alt$xmin,lty=1,lwd=2,col='red')


xmin=pl_alt$xmin
a=est$par[1]
N<-5000
testresult = numeric(N)
for (i in 1:N){
options(warn=-1)
x_ = rpowerlaw(length(x=x[x>xmin]),a,xmin) 
w = ks.test(x_,x=x[x>xmin]) 
if (w$p.value > 0.10){
testresult[i] = 1}
if (w$p.value <= 0.10){
testresult[i] = 0}
}
sum(testresult)/N


fit=function (q)#lognormal
{
tt=1.0e20
a=q[1]
b=q[2]
if (b>0) 
tt=-sum(log(dlnorm(x,a,b)))
if (is.na(tt)) tt=1.0e20
if (abs(tt)>1.0e20) tt=1.0e20
return(tt)
}
est=optim(c(-2,2),fit,hessian=TRUE)
est
rm(A)
A<-sqrt(solve(est$hessian))
A
k=2
AIC<-2*est$value+2*k
BIC<-2*est$value+k*log(n)
AICc<-AIC+((2*k*(k+1))/(n-k-1))
cbind(AIC,BIC,AICc)#

ks<-function(x)
{
a=est$par[1]
b=est$par[2]
F<-plnorm(x,a,b)
F
}

ks.test(x,"ks")
a=est$par[1]
b=est$par[2]
curve(1-plnorm(x,a,b),add=TRUE,lty=2,lwd=2,from=1,to=2*max(x),col='forestgreen')

a<-est$par[1]
b<-est$par[2]
N<-5000
testresult<-numeric(N)
for (i in 1:N){
options(warn=-1)
x_<-rlnorm(n,mean=a,sd=b)
w<-ks.test(x_,x)
if(w$p.value>0.10){
testresult[i]=1}
if (w$p.value<=0.10){
testresult[i]=0}
}
sum(testresult)/N


fit=function (q)# Frechet distribution.
{
tt=1.0e20
a=q[1]
b=q[2]
if (a>0&b>0) 
tt=-sum(log(b*a^b*x^(-b-1)*exp(-(a/x)^b)))
if (is.na(tt)) tt=1.0e20
if (abs(tt)>1.0e20) tt=1.0e20
return(tt)
}
est=optim(c(1,1),fit,hessian=TRUE)
est
rm(A)
A<-sqrt(solve(est$hessian))
A
k=2
AIC<-2*est$value+2*k
BIC<-2*est$value+k*log(n)
AICc<-AIC+((2*k*(k+1))/(n-k-1))
cbind(AIC,BIC,AICc)#

ks<-function(x)
{
a=est$par[1]
b=est$par[2]
F<-exp(-(a/x)^b)
F
}

ks.test(x,"ks")
curve(1-ks(x),add=TRUE,lty=3,lwd=2,from=1,to=2*max(x),col='gray0')

a=est$par[1]
b=est$par[2]
N<-5000
testresult<-numeric(N)
for (i in 1:N){
options(warn=-1)
x_<-a/(-log(runif(n)))^(1/b)
w<-ks.test(x_,x)
if(w$p.value>0.10){
testresult[i]=1}
if (w$p.value<=0.10){
testresult[i]=0}
}
sum(testresult)/N


fit<-function (q)#Stretched Exponential
{
tt<-1.0e20
a<-q[1]
b<-q[2]
if (a>0&b>0) 
tt<--sum(log(b/a*(x/a)^(b-1)*exp(-(x/a)^b)))
if (is.na(tt)) tt=1.0e20
if (abs(tt)>1.0e20) tt=1.0e20
return(tt)
}
est<-optim(c(.01,.01),fit,hessian=TRUE)
est
rm(A)
A<-sqrt(solve(est$hessian))
A
k=2
AIC<-2*est$value+2*k
BIC<-2*est$value+k*log(n)
AICc<-AIC+((2*k*(k+1))/(n-k-1))
cbind(AIC,BIC,AICc)#

ks<-function(x)
{
a<-est$par[1]
b<-est$par[2]
F<-1-exp(-(x/a)^b)
F
}

ks.test(x,"ks")
curve(1-ks(x),add=TRUE,lty=4,lwd=2,from=1,to=2*max(x),col="mediumblue")

legend(x="bottomleft",bty="n",legend=c("Power law","lognormal","Frechet","S-exponential"),
col=c("darkgoldenrod1","forestgreen","gray0","mediumblue"),
lty=c(1,2,3,4),lwd=c(2,2,2,2))


a<-est$par[1]
b<-est$par[2]
N<-5000
testresult<-numeric(N)
for (i in 1:N){
options(warn=-1)
options(warn=-1) 
x_<-a*(-log(1-runif(n)))^(1/b)
w<-ks.test(x_,x)
if(w$p.value>0.10){
testresult[i]=1}
if (w$p.value<=0.10){
testresult[i]=0}
}
sum(testresult)/N

###
###
###
###
###
###
###
###
###
###
###
###
m <- rbind(c(1,2),c(3,4),c(5,6))
print(m)
layout(m)
par(cex.main = 1, mar = c(4.5,4.5,4.5,0) + 0.1, mgp = c(2.5, 1, 0), cex.lab =1, font.lab =1, cex.axis =1, bty = "n", las = 1)


data<-read.csv('YieldRwanda.csv',header=TRUE)#Rwanda
x<-data[c(1:58),4]#Beans
x<-data[c(59:116),4]#Cassava
x<-data[c(117:174),4]#Coffee
x<-data[c(175:232),4]#Potatoes
x<-data[c(233:290),4]#Sorghum
x<-data[c(291:348),4]#Sweet Potato
#x<-data[c(349:406),4]#Tea
n<-length(x)
fit=function (q)#Power law
{
tt=1.0e20
a=q[1]
pl_alt<- .pareto.fit.threshold(x,method="ml")# find cutoff with shalizi code
xmin=pl_alt$xmin
x<-x[x>=xmin]
if (a>0) 
tt=-sum(log((a-1)/xmin*(x/xmin)^-a))
if (is.na(tt)) tt=1.0e20
if (abs(tt)>1.0e20) tt=1.0e20
return(tt)
}
est=optim(c(1.5),fit,method="L-BFGS-B",hessian=TRUE)
est
rm(A)
A<-sqrt(solve(est$hessian))
A
k=2
AIC<-2*est$value+2*k
BIC<-2*est$value+k*log(n)
AICc<-AIC+((2*k*(k+1))/(n-k-1))
cbind(AIC,BIC,AICc)#


pl_alt<- .pareto.fit.threshold(x,method="ml")# find cutoff with shalizi code
xmin=pl_alt$xmin
ntail<-pl_alt$samples.over.threshold
adjst=ntail/n
ks<-function(x=x[x>xmin])
{
pl_alt<- .pareto.fit.threshold(x,method="ml")
xmin=pl_alt$xmin
a=est$par[1]
F<-1-(x/xmin)^(1-a)
F
}

ks.test(x=x[x>=xmin],"ks")

# log-log plot
y <- (n - rank(x, ties.method = "first"))/n
plot(x, y, log = "xy", pch = 16, ylab = "Proportion of Crop Yield(log scale)",
xlab = "Log of Crop Yield (log scale)",main="Sweet Potato")
curve(adjst*(1-ks(x)), add=TRUE,lty=1,lwd=2,from=xmin,to=2*max(x),col='darkgoldenrod1')
# vertical line at cutoff for 
abline(v=pl_alt$xmin,lty=1,lwd=2,col='red')

xmin=pl_alt$xmin
a=est$par[1]
N<-5000
testresult = numeric(N)
for (i in 1:N){
options(warn=-1)
x_ = rpowerlaw(length(x=x[x>xmin]),a,xmin) 
w = ks.test(x_,x=x[x>xmin]) 
if (w$p.value > 0.10){
testresult[i] = 1}
if (w$p.value <= 0.10){
testresult[i] = 0}
}
sum(testresult)/N


fit=function (q)#lognormal
{
tt=1.0e20
a=q[1]
b=q[2]
if (b>0) 
tt=-sum(log(dlnorm(x,a,b)))
if (is.na(tt)) tt=1.0e20
if (abs(tt)>1.0e20) tt=1.0e20
return(tt)
}
est=optim(c(-2,2),fit,hessian=TRUE)
est
rm(A)
A<-sqrt(solve(est$hessian))
A
k=2
AIC<-2*est$value+2*k
BIC<-2*est$value+k*log(n)
AICc<-AIC+((2*k*(k+1))/(n-k-1))
cbind(AIC,BIC,AICc)#

ks<-function(x)
{
a=est$par[1]
b=est$par[2]
F<-plnorm(x,a,b)
F
}

ks.test(x,"ks")
a=est$par[1]
b=est$par[2]
curve(1-plnorm(x,a,b),add=TRUE,lty=2,lwd=2,from=1,to=2*max(x),col='forestgreen')

a<-est$par[1]
b<-est$par[2]
N<-5000
testresult<-numeric(N)
for (i in 1:N){
options(warn=-1)
x_<-rlnorm(n,mean=a,sd=b)
w<-ks.test(x_,x)
if(w$p.value>0.10){
testresult[i]=1}
if (w$p.value<=0.10){
testresult[i]=0}
}
sum(testresult)/N


fit=function (q)# Frechet distribution.
{
tt=1.0e20
a=q[1]
b=q[2]
if (a>0&b>0) 
tt=-sum(log(b*a^b*x^(-b-1)*exp(-(a/x)^b)))
if (is.na(tt)) tt=1.0e20
if (abs(tt)>1.0e20) tt=1.0e20
return(tt)
}
est=optim(c(1,1),fit,hessian=TRUE)
est
rm(A)
A<-sqrt(solve(est$hessian))
A
k=2
AIC<-2*est$value+2*k
BIC<-2*est$value+k*log(n)
AICc<-AIC+((2*k*(k+1))/(n-k-1))
cbind(AIC,BIC,AICc)#

ks<-function(x)
{
a=est$par[1]
b=est$par[2]
F<-exp(-(a/x)^b)
F
}

ks.test(x,"ks")
curve(1-ks(x),add=TRUE,lty=3,lwd=2,from=1,to=2*max(x),col='gray0')

a<-est$par[1]
b<-est$par[2]
N<-5000
testresult<-numeric(N)
for (i in 1:N){
options(warn=-1)
x_<-a/(-log(runif(n)))^(1/b)
w<-ks.test(x_,x)
if(w$p.value>0.10){
testresult[i]=1}
if (w$p.value<=0.10){
testresult[i]=0}
}
sum(testresult)/N


fit<-function (q)#Stretched Exponential
{
tt<-1.0e20
a<-q[1]
b<-q[2]
if (a>0&b>0) 
tt<--sum(log(b/a*(x/a)^(b-1)*exp(-(x/a)^b)))
if (is.na(tt)) tt=1.0e20
if (abs(tt)>1.0e20) tt=1.0e20
return(tt)
}
est<-optim(c(.01,.01),fit,hessian=TRUE)
est
rm(A)
A<-sqrt(solve(est$hessian))
A
k=2
AIC<-2*est$value+2*k
BIC<-2*est$value+k*log(n)
AICc<-AIC+((2*k*(k+1))/(n-k-1))
cbind(AIC,BIC,AICc)#

ks<-function(x)
{
a<-est$par[1]
b<-est$par[2]
F<-1-exp(-(x/a)^b)
F
}

ks.test(x,"ks")
curve(1-ks(x),add=TRUE,lty=4,lwd=2,from=1,to=2*max(x),col="mediumblue")

legend(x="bottomleft",bty="n",legend=c("Power law","lognormal","Frechet","S-exponential"),
col=c("darkgoldenrod1","forestgreen","gray0","mediumblue"),
lty=c(1,2,3,4),lwd=c(2,2,2,2))


a<-est$par[1]
b<-est$par[2]
N<-5000
testresult<-numeric(N)
for (i in 1:N){
options(warn=-1) 
x_<-a*(-log(1-runif(n)))^(1/b)
w<-ks.test(x_,x)
if(w$p.value>0.10){
testresult[i]=1}
if (w$p.value<=0.10){
testresult[i]=0}
}
sum(testresult)/N


.libPaths("C:/Users/IDIKA/")

install.packages(c("foreign","numDeriv","gsl","goftest","qualityTools","actuar","fExtremes","Pareto","VGAM","NORMT3","evd","POT","vioplot"))
library(actuar)
library(fExtremes)
library(Pareto)
library(VGAM)
library(foreign)
library(numDeriv)
library(gsl)
library(goftest)
library(qualityTools)
library(NORMT3)
library(evd)
library(POT)
library(vioplot)

#### Functions for continuous power law or Pareto distributions
# Revision history at end of file

### Standard R-type functions for distributions:
# dpareto		Probability density
# ppareto		Probability distribution (CDF)
# qpareto		Quantile function
# rpareto		Random variable generation
### Functions for fitting:
# pareto.fit			Fit Pareto to data
# .pareto.fit.threshold		Determine scaling threshold and then fit
#				--- not for direct use, call pareto.fit instead
# .pareto.fit.ml			Fit Pareto to data by maximum likelihood
#                               --- not for direct use, call pareto.fit instead
# pareto.loglike		Calculate log-likelihood under Pareto
# .pareto.fit.regression.cdf	Fit Pareto data by linear regression on
#				log-log CDF (disrecommended)
#                               --- not for direct use, call pareto.fit instead
# loglogslope			Fit Pareto via regression, extract scaling
#				exponent
# loglogrsq			Fit Pareto via regression, extract R^2
### Functions for testing:
#
### Functions for visualization:
# plot.eucdf.loglog		Log-log plot of the empirical upper cumulative
#				distribution function, AKA survival function
# plot.survival.loglog		Alias for plot.eucdf.loglog
### Back-stage functions, not intended for users:
# .ks.dist.for.pareto		Find Kolmogorov-Smirnov distance between fitted
#				and empirical distribution; called by
#				.pareto.fit.threshold
# .ks.dist.fixed.pareto		Find K-S distance between given Pareto and
#				empirical distribution

# Probability density of Pareto distributions
# Gives NA on values below the threshold
# Input: Data vector, lower threshold, scaling exponent, "log" flag
# Output: Vector of (log) probability densities
dpareto <- function(x, threshold = 1, exponent, log=FALSE) {
  # Avoid doing limited-precision arithmetic followed by logs if we want
  # the log!
  if (!log) {
    prefactor <- (exponent-1)/threshold
    f <- function(x) {prefactor*(x/threshold)^(-exponent)}
  } else {
    prefactor.log <- log(exponent-1) - log(threshold)
    f <- function(x) {prefactor.log -exponent*(log(x) - log(threshold))}
  }
  d <- ifelse(x<threshold,NA,f(x))
  return(d)
}

# Cumulative distribution function of the Pareto distributions
# Gives NA on values < threshold
# Input: Data vector, lower threshold, scaling exponent, usual flags
# Output: Vector of (log) probabilities
ppareto <- function(x, threshold=1, exponent, lower.tail=TRUE, log.p=FALSE) {
  if ((!lower.tail) && (!log.p)) {
    f <- function(x) {(x/threshold)^(1-exponent)}
  }
  if ((lower.tail) && (!log.p)) {
    f <- function(x) { 1 - (x/threshold)^(1-exponent)}
  }
  if ((!lower.tail) && (log.p)) {
    f <- function(x) {(1-exponent)*(log(x) - log(threshold))}
  }
  if ((lower.tail) && (log.p)) {
    f <- function(x) {log(1 - (x/threshold)^(1-exponent))}
  }
  p <- ifelse(x < threshold, NA, f(x))
  return(p)
}

# Quantiles of Pareto distributions
# Input: vector of probabilities, lower threshold, scaling exponent, usual flags
# Output: Vector of quantile values
qpareto <- function(p, threshold=1, exponent, lower.tail=TRUE, log.p=FALSE) {
  # Quantile function for Pareto distribution
  # P(x) = 1 - (x/xmin)^(1-a)
  # 1-p = (x(p)/xmin)^(1-a)
  # (1-p)^(1/(1-a)) = x(p)/xmin
  # xmin*((1-p)^(1/(1-a))) = x(p)
  # Upper quantile:
  # U(x) = (x/xmin)^(1-a)
  # u^(1/(1-a)) = x/xmin
  # xmin * u^(1/(1-a)) = x
  # log(xmin) + (1/(1-a)) log(u) = log(x)
  if (log.p) {
    p <- exp(p)
  }
  if (lower.tail) {
    p <- 1-p
  }
  # This works, via the recycling rule
  # q<-(p^(1/(1-exponent)))*threshold
  q.log <- log(threshold) + (1/(1-exponent))*log(p)
  q <- exp(q.log)
  return(q)
}

# Generate Pareto-distributed random variates
# Input: Integer size, lower threshold, scaling exponent
# Output: Vector of real-valued random variates
rpareto <- function(n, threshold=1, exponent) {
  # Using the transformation method, because we know the quantile function
  # analytically
  # Consider replacing with a non-R implementation of transformation method
  ru <- runif(n)
  r<-qpareto(ru,threshold,exponent)
  return(r)
}

# Estimate parameters of Pareto distribution
# A wrapper for functions implementing actual methods
# Input: data vector, lower threshold (or "find", indicating it should be found
#        from the data), method (likelihood or regression, defaulting to former)
# Output: List indicating type of distribution ("pareto"), parameters,
#         information about fit (depending on method), OR a warning and NA
#         if method is not recognized
pareto.fit <- function(data, threshold, method="ml") {
  if (threshold == "find") {
    return(.pareto.fit.threshold(data,method=method))
  }
  switch(method,
    ml = { return(.pareto.fit.ml(data,threshold)) },
    regression.cdf = { return(.pareto.fit.regression.cdf(data,threshold)) },
    { cat("Unknown method\n"); return(NA)}
  )
}

# Estimate lower threshold of Pareto distribution
# Use the method in Clauset, Shalizi and Newman (2007): consider each distinct
# data value as a possible threshold, fit using that threshold, and then find
# the Kolmogorov-Smirnov distance between estimated and empirical distributions.
# Pick the threshold which minimizes this distance.  Then function then returns
# the output of one of the fixed-threshold estimators.
# Input: data vector, method (defaulting to ML)
# Output: List indicating type of distribution ("pareto"), parameters,
#         information about fit (depending on method)
.pareto.fit.threshold <- function(data, method="ml") {
  possibles <- unique(data)
  ks.distances <- sapply(possibles,.ks.dist.for.pareto,data=data,method=method)
  min.index = which.min(ks.distances)
  min = possibles[min.index]
  return(pareto.fit(data,threshold=min,method=method))
}

# Calculate the KS discrepancy between a data set and its fit Pareto
# distribution, assuming a given threshold.  Not intended for users but rather
# for the .pareto.fit.threshold function.
# N.B., this KS statistic CANNOT be plugged in to the usual tables to find valid
# p-values, as the exponent has been estimated from the data.
# Input: real threshold, data vector, method flag
# Output: real-valued KS statistic
.ks.dist.for.pareto <- function(threshold,data,method="ml") {
  model <- pareto.fit(data,threshold=threshold,method=method)
  return(model$ks.dist)
}

# Calculate KS distanced between a data set and given Pareto distribution
# Not intended for users
# Input: real threshold, real exponent, data vector
# Output: real-valued KS statistic
.ks.dist.fixed.pareto <- function(data,threshold,exponent) {
  data <- data[data>=threshold]
  d <- suppressWarnings(ks.test(data,ppareto,threshold=threshold,exponent=exponent))
    # ks.test complains about p-values when there are ties, we don't care
  return(as.vector(d$statistic))
}


# Estimate scaling exponent of Pareto distribution by maximum likelihood
# Input: Data vector, lower threshold
# Output: List giving distribution type ("pareto"), parameters, log-likelihood
.pareto.fit.ml <- function (data, threshold) {
  data <- data[data>=threshold]
  n <- length(data)
  x <- data/threshold
  alpha <- 1 + n/sum(log(x))
  loglike = pareto.loglike(data,threshold,alpha)
  ks.dist <- .ks.dist.fixed.pareto(data,threshold=threshold,exponent=alpha)
  fit <- list(type="pareto", exponent=alpha, xmin=threshold, loglike = loglike,
              ks.dist = ks.dist, samples.over.threshold=n)
  return(fit)
}

# Calculate log-likelihood under a Pareto distribution
# Input: Data vector, lower threshold, scaling exponent
# Output: Real-valued log-likelihood
pareto.loglike <- function(x, threshold, exponent) {
  L <- sum(dpareto(x, threshold = threshold, exponent = exponent, log = TRUE))
  return(L)
}

# Log-log plot of the survival function (empirical upper CDF) of a data set
# Input: Data vector, lower limit, upper limit, graphics parameters
# Output: None (returns NULL invisibly)
plot.survival.loglog <- function(x,from=min(x),to=max(x),...) {
	plot.eucdf.loglog(x,from,to,...)
}
plot.eucdf.loglog <- function(x,from=min(x),to=max(x),type="l",...) {
   # Use the "eucdf" function (below)
   x <- sort(x)
   x.eucdf <- eucdf(x)
   # This is nice if the number of points is small...
   plot(x,x.eucdf(x),xlim=c(from,to),log="xy",type=type,...)
   # Should check how many points and switch over to a curve-type plot when
   # it gets too big
   invisible(NULL)
}

# Calculate the upper empirical cumulative distribution function of a
# one-dimensional data vector
# Uses the standard function ecdf
# Should, but does not yet, also produce a function of class "stepfun"
# (like ecdf)
# Input: data vector
# Output: a function
eucdf <- function(x) {
  # Exploit built-in R function to get ordinary (lower) ECDF, Pr(X<=x)
  x.ecdf <- ecdf(x)
  # Now we want Pr(X>=x) = (1-Pr(X<=x)) + Pr(X==x)
  # If x is one of the "knots" of the step function, i.e., a point with
  # positive probability mass, should add that in to get Pr(X>=x)
  # rather than Pr(X>x)
  away.from.knot <- function(y) { 1 - x.ecdf(y) }
  at.knot.prob.jump <- function(y) {
    x.knots = knots(x.ecdf)
    # Either get the knot number, or give zero if this was called
    # away from a knot
    k <- match(y,x.knots,nomatch=0)
    if ((k==0) || (k==1)) { # Handle special cases
      if (k==0) {
        prob.jump = 0 # Not really a knot
      } else {
        prob.jump = x.ecdf(y) # Special handling of first knot
      }
    } else {
      prob.jump = x.ecdf(y) - x.ecdf(x.knots[(k-1)]) # General case
    }
    return(prob.jump)
  }

  # Use one function or the other
  x.eucdf <- function(y) {
    baseline = away.from.knot(y)
    jumps = sapply(y,at.knot.prob.jump)
    ifelse (y %in% knots(x.ecdf), baseline+jumps, baseline)
  }
  return(x.eucdf)
}

# Calculate valid p-value for the goodness of fit of a power-law
# tail to a data set, via simulation
# Input: data vector (x), number of replications (m)
# Output: p-value
pareto.tail.ks.test <- function(x,m) {
  x.pt <- pareto.fit(x,threshold="find")
  x0 <- x.pt$xmin # extract parameters of fitted dist.
  alpha <- x.pt$exponent
  ntail <- sum(x>=x0) # How many samples in the tail?
  n <- length(x)
  ptail <- ntail/n # Total prob. of the tail
  # Carve out the non-tail data points
  body <- x[x < x0]
  # Observed value of KS distance:
  d.ks <- x.pt$ks.dist
  # KS statistics of resamples:
  r.ks <- replicate(m,.ks.resimulate.pareto.tail(n,ptail,x0,alpha,body))
  p.value <- sum(r.ks >= d.ks)/m
  return(p.value)
}

# Resimulate from a data set with a Pareto tail, estimate on
# the simulation and report the KS distance
# Inputs: Size of sample (n), probability of being in the tail (tail.p),
#         threshold for tail (threshold), power law exponent (exponent),
#         vector giving values in body (data.body)
# Output: KS distance
.ks.resimulate.pareto.tail <- function(n,tail.p,threshold,exponent,data.body) {
  # Samples come from the tail with probability ptail, or else from the body
  # decide randomly how many samples come from the tail
  tail.samples <- rbinom(1,n,tail.p)
  # Draw the samples from the tail
  rtail <- rpareto(tail.samples,threshold,exponent)
  # Draw the samples from the body (with replacement!)
  rbody <- sample(data.body,n-tail.samples,replace=TRUE)
  b <- c(rtail,rbody)
  b.ks <- pareto.fit(b,threshold="find")$ks.dist
  return(b.ks)
}


### The crappy linear regression way to fit a power law
# The common procedure is to fit to the binned density function, which is even
# crappier than to fit to the complementary distribution function; this
# currently only implements the latter

# First, produce the empirical complementary distribution function, as
# a pair of lists, {x}, {C(x)}
# Then regress log(C) ~ log(x)
# and report the slope and the R^2
# Input: Data vector, threshold
# Output: List with distributional parameters and information about the
#         fit
.pareto.fit.regression.cdf <- function(x,threshold=1) {
  # Discard data under threshold
  x <- x[x>=threshold]
  n <- length(x)
  # We need the different observed values of x, in order
  distinct_x <- sort(unique(x))
  x.eucdf <- eucdf(x)
  upper_probs <- x.eucdf(distinct_x)
  loglogfit <- lm(log(upper_probs) ~ log(distinct_x))
  intercept <- as.vector(coef(loglogfit)[1]) # primarily useful for plotting
  slope <- as.vector(-coef(loglogfit)[2]) # Remember sign of parameterization
  # But that's the exponent of the CDF, that of the pdf is one larger
  # and is what we're parameterizing by
  slope <- slope+1
  r2 <- summary(loglogfit)$r.squared
  loglike <- pareto.loglike(x, threshold, slope)
  ks.dist <- .ks.dist.fixed.pareto(x,threshold=threshold,exponent=slope)
  result <- list(type="pareto", exponent = slope, rsquare = r2,
                 log_x = log(distinct_x), log_p = log(upper_probs),
                 intercept = intercept, loglike = loglike, xmin=threshold,
                 ks.dist = ks.dist, samples.over.threshold=n)
  return(result)
}

# Wrapper function to just get the exponent estimate
loglogslope <- function(x,threshold=1) {
  llf <- .pareto.fit.regression.cdf(x,threshold)
  exponent <- llf$exponent
  return(exponent)
}

# Wrapper function to just get the R^2 values
loglogrsq <- function(x,threshold=1) {
  llf <- .pareto.fit.regression.cdf(x,threshold)
  r2 <- llf$rsquare
  return(r2)
}


######
######
######
######

dpowerlaw <- function(x, a, xmin, log=F)
{
if (log)
log(a-1)-log(xmin)-a*log(x/xmin)
else((a-1)/xmin)*((x/xmin)^(-a))
}

ppowerlaw <- function(q, a, xmin, lower.tail=T, log.p = F)
{
p <- (q/xmin)^(-a+1)
if (lower.tail)
p <- 1-p
if (log.p)
p <- log(p)
p
}

qpowerlaw <- function(p, a, xmin, lower.tail=T, log.p = F)
{
if (!lower.tail)
p <- 1-p
if (log.p)
p <- exp(p)
xmin *((1-p)^(-1/(a-1)))
}

rpowerlaw <- function(n, a, xmin)
{
qpowerlaw(runif(n), a, xmin)
}

######
######
######
######


m <- rbind(c(1,2),c(3,4),c(5,6))
print(m)
layout(m)
par(cex.main = 1, mar = c(4.5,4.5,4.5,0) + 0.1, mgp = c(2.5, 1, 0), cex.lab =1, font.lab =1, cex.axis =1, bty = "n", las = 1)


data<-read.csv('YieldBurundi.csv',header=TRUE)#Burundi
x<-data[c(1:58),3]#Banana
x<-data[c(59:116),3]#Beans
x<-data[c(117:174),3]#Cassava
x<-data[c(175:232),3]#Coffee
x<-data[c(233:290),3]#Sorghum
x<-data[c(291:348),3]#Sweet Potato
#x<-data[c(349:400),3]#Tea
n<-length(x)
fit=function (q)#Power law
{
tt=1.0e20
a=q[1]
pl_alt<- .pareto.fit.threshold(x,method="ml")# find cutoff with shalizi code
xmin=pl_alt$xmin
x<-x[x>=xmin]
n_<-length(x)
if (a>0) 
tt=-sum(log((a-1)/xmin*(x/xmin)^-a))
if (is.na(tt)) tt=1.0e20
if (abs(tt)>1.0e20) tt=1.0e20
return(tt)
}
est=optim(c(1.5),fit,method="L-BFGS-B",hessian=TRUE)
est
rm(A)
A<-sqrt(solve(est$hessian))
A


pl_alt<- .pareto.fit.threshold(x,method="ml")# find cutoff with shalizi code
xmin=pl_alt$xmin
a=est$par[1]
N<-5000
testresult = numeric(N)
for (i in 1:N){
options(warn=-1)
x_ = rpowerlaw(length(x=x[x>xmin]),a,xmin) 
w = ks.test(x_,x=x[x>xmin]) 
if (w$p.value > 0.10){
testresult[i] = 1}
if (w$p.value <= 0.10){
testresult[i] = 0}
}
sum(testresult)/N


fit=function (q)#lognormal
{
tt=1.0e20
a=q[1]
b=q[2]
if (b>0) 
tt=-sum(log(dlnorm(x,a,b)))
if (is.na(tt)) tt=1.0e20
if (abs(tt)>1.0e20) tt=1.0e20
return(tt)
}
est=optim(c(-2,2),fit,hessian=TRUE)
est
rm(A)
A<-sqrt(solve(est$hessian))
A

a=est$par[1]
b=est$par[2]
N<-5000
testresult<-numeric(N)
for (i in 1:N){
options(warn=-1)
x_<-rlnorm(n,mean=a,sd=b)
w<-ks.test(x_,x)
if(w$p.value>0.10){
testresult[i]=1}
if (w$p.value<=0.10){
testresult[i]=0}
}
sum(testresult)/N


fit=function (q)# Frechet distribution.
{
tt=1.0e20
a=q[1]
b=q[2]
if (a>0&b>0) 
tt=-sum(log(b*a^b*x^(-b-1)*exp(-(a/x)^b)))
if (is.na(tt)) tt=1.0e20
if (abs(tt)>1.0e20) tt=1.0e20
return(tt)
}
est=optim(c(1,1),fit,hessian=TRUE)
est
rm(A)
A<-sqrt(solve(est$hessian))
A

a<-est$par[1]
b<-est$par[2]
N<-5000
testresult<-numeric(N)
for (i in 1:N){
options(warn=-1)
x_<-a/(-log(runif(n)))^(1/b)
w<-ks.test(x_,x)
if(w$p.value>0.10){
testresult[i]=1}
if (w$p.value<=0.10){
testresult[i]=0}
}
sum(testresult)/N


fit<-function (q)#Stretched Exponential
{
tt<-1.0e20
a<-q[1]
b<-q[2]
if (a>0&b>0) 
tt<--sum(log(b/a*(x/a)^(b-1)*exp(-(x/a)^b)))
if (is.na(tt)) tt=1.0e20
if (abs(tt)>1.0e20) tt=1.0e20
return(tt)
}
est<-optim(c(.01,.01),fit,hessian=TRUE)
est
rm(A)
A<-sqrt(solve(est$hessian))
A

a<-est$par[1]
b<-est$par[2]
N<-5000
testresult<-numeric(N)
for (i in 1:N){
options(warn=-1) 
x_<-a*(-log(1-runif(n)))^(1/b)
w<-ks.test(x_,x)
if(w$p.value>0.10){
testresult[i]=1}
if (w$p.value<=0.10){
testresult[i]=0}
}
sum(testresult)/N


###
###
###
###
###
###
###
###
###
###
###
###
m <- rbind(c(1,2),c(3,4),c(5,6))
print(m)
layout(m)
par(cex.main = 1, mar = c(4.5,4.5,4.5,0) + 0.1, mgp = c(2.5, 1, 0), cex.lab =1, font.lab =1, cex.axis =1, bty = "n", las = 1)


data<-read.csv('YieldKenya.csv',header=TRUE)#Kenya
x<-data[c(1:58),4]#Beans
x<-data[c(59:116),4]#Coffee
x<-data[c(117:174),4]#Maize
x<-data[c(175:232),4]#Rice
x<-data[c(233:290),4]#Sugar Cane
#x<-data[c(291:348),4]#Tea
x<-data[c(349:406),4]#Wheat
n<-length(x)
fit=function (q)#Power law
{
tt=1.0e20
a=q[1]
pl_alt<- .pareto.fit.threshold(x,method="ml")# find cutoff with shalizi code
xmin=pl_alt$xmin
x<-x[x>=xmin]
if (a>0) 
tt=-sum(log((a-1)/xmin*(x/xmin)^-a))
if (is.na(tt)) tt=1.0e20
if (abs(tt)>1.0e20) tt=1.0e20
return(tt)
}
est=optim(c(1.5),fit,method="L-BFGS-B",hessian=TRUE)
est
rm(A)
A<-sqrt(solve(est$hessian))
A

pl_alt<- .pareto.fit.threshold(x,method="ml")# find cutoff with shalizi code
xmin=pl_alt$xmin
a=est$par[1]
N<-5000
testresult = numeric(N)
for (i in 1:N){
options(warn=-1)
x_ = rpowerlaw(length(x=x[x>xmin]),a,xmin) 
w = ks.test(x_,x=x[x>xmin]) 
if (w$p.value > 0.10){
testresult[i] = 1}
if (w$p.value <= 0.10){
testresult[i] = 0}
}
sum(testresult)/N


fit=function (q)#lognormal
{
tt=1.0e20
a=q[1]
b=q[2]
if (b>0) 
tt=-sum(log(dlnorm(x,a,b)))
if (is.na(tt)) tt=1.0e20
if (abs(tt)>1.0e20) tt=1.0e20
return(tt)
}
est=optim(c(-2,2),fit,hessian=TRUE)
est
rm(A)
A<-sqrt(solve(est$hessian))
A

a<-est$par[1]
b<-est$par[2]
N<-5000
testresult<-numeric(N)
for (i in 1:N){
options(warn=-1)
x_<-rlnorm(n,mean=a,sd=b)
w<-ks.test(x_,x)
if(w$p.value>0.10){
testresult[i]=1}
if (w$p.value<=0.10){
testresult[i]=0}
}
sum(testresult)/N


fit=function (q)# Frechet distribution.
{
tt=1.0e20
a=q[1]
b=q[2]
if (a>0&b>0) 
tt=-sum(log(b*a^b*x^(-b-1)*exp(-(a/x)^b)))
if (is.na(tt)) tt=1.0e20
if (abs(tt)>1.0e20) tt=1.0e20
return(tt)
}
est=optim(c(1,1),fit,hessian=TRUE)
est
rm(A)
A<-sqrt(solve(est$hessian))
A

a<-est$par[1]
b<-est$par[2]
N<-5000
testresult<-numeric(N)
for (i in 1:N){
options(warn=-1)
x_<-a/(-log(runif(n)))^(1/b)
w<-ks.test(x_,x)
if(w$p.value>0.10){
testresult[i]=1}
if (w$p.value<=0.10){
testresult[i]=0}
}
sum(testresult)/N


fit<-function (q)#Stretched Exponential
{
tt<-1.0e20
a<-q[1]
b<-q[2]
if (a>0&b>0) 
tt<--sum(log(b/a*(x/a)^(b-1)*exp(-(x/a)^b)))
if (is.na(tt)) tt=1.0e20
if (abs(tt)>1.0e20) tt=1.0e20
return(tt)
}
est<-optim(c(.01,.01),fit,hessian=TRUE)
est
rm(A)
A<-sqrt(solve(est$hessian))
A

a<-est$par[1]
b<-est$par[2]
N<-5000
testresult<-numeric(N)
for (i in 1:N){
options(warn=-1) 
x_<-a*(-log(1-runif(n)))^(1/b)
w<-ks.test(x_,x)
if(w$p.value>0.10){
testresult[i]=1}
if (w$p.value<=0.10){
testresult[i]=0}
}
sum(testresult)/N

###
###
###
###
###
###
###
###
###
###
###
###
m <- rbind(c(1,2),c(3,4))
print(m)
layout(m)
par(cex.main = 1, mar = c(4.5,4.5,4.5,0) + 0.1, mgp = c(2.5, 1, 0), cex.lab =1, font.lab =1, cex.axis =1, bty = "n", las = 1)


data<-read.csv('YieldSomalia.csv',header=TRUE)#Somalia
x<-data[c(1:58),4]#Banana
x<-data[c(59:116),4]#Maize
x<-data[c(117:174),4]#Sorghum
x<-data[c(175:232),4]#Sugar Cane
n<-length(x)


fit=function (q)#Power law
{
tt=1.0e20
a=q[1]
pl_alt<- .pareto.fit.threshold(x,method="ml")# find cutoff with shalizi code
xmin=pl_alt$xmin
x<-x[x>=xmin]
if (a>0) 
tt=-sum(log((a-1)/xmin*(x/xmin)^-a))
if (is.na(tt)) tt=1.0e20
if (abs(tt)>1.0e20) tt=1.0e20
return(tt)
}
est=optim(c(1.5),fit,method="L-BFGS-B",hessian=TRUE)
est
rm(A)
A<-sqrt(solve(est$hessian))
A

pl_alt<- .pareto.fit.threshold(x,method="ml")# find cutoff with shalizi code
xmin=pl_alt$xmin
a=est$par[1]
N<-5000
testresult = numeric(N)
for (i in 1:N){
options(warn=-1)
x_ = rpowerlaw(length(x=x[x>xmin]),a,xmin) 
w = ks.test(x_,x=x[x>xmin]) 
if (w$p.value > 0.10){
testresult[i] = 1}
if (w$p.value <= 0.10){
testresult[i] = 0}
}
sum(testresult)/N


fit=function (q)#lognormal
{
tt=1.0e20
a=q[1]
b=q[2]
if (b>0) 
tt=-sum(log(dlnorm(x,a,b)))
if (is.na(tt)) tt=1.0e20
if (abs(tt)>1.0e20) tt=1.0e20
return(tt)
}
est=optim(c(-2,2),fit,hessian=TRUE)
est
rm(A)
A<-sqrt(solve(est$hessian))
A

a<-est$par[1]
b<-est$par[2]
N<-5000
testresult<-numeric(N)
for (i in 1:N){
options(warn=-1)
x_<-rlnorm(n,mean=a,sd=b)
w<-ks.test(x_,x)
if(w$p.value>0.10){
testresult[i]=1}
if (w$p.value<=0.10){
testresult[i]=0}
}
sum(testresult)/N


fit=function (q)# Frechet distribution.
{
tt=1.0e20
a=q[1]
b=q[2]
if (a>0&b>0) 
tt=-sum(log(b*a^b*x^(-b-1)*exp(-(a/x)^b)))
if (is.na(tt)) tt=1.0e20
if (abs(tt)>1.0e20) tt=1.0e20
return(tt)
}
est=optim(c(1,1),fit,hessian=TRUE)
est
rm(A)
A<-sqrt(solve(est$hessian))
A

a<-est$par[1]
b<-est$par[2]
N<-5000
testresult<-numeric(N)
for (i in 1:N){
options(warn=-1)
x_<-a/(-log(runif(n)))^(1/b)
w<-ks.test(x_,x)
if(w$p.value>0.10){
testresult[i]=1}
if (w$p.value<=0.10){
testresult[i]=0}
}
sum(testresult)/N


fit<-function (q)#Stretched Exponential
{
tt<-1.0e20
a<-q[1]
b<-q[2]
if (a>0&b>0) 
tt<--sum(log(b/a*(x/a)^(b-1)*exp(-(x/a)^b)))
if (is.na(tt)) tt=1.0e20
if (abs(tt)>1.0e20) tt=1.0e20
return(tt)
}
est<-optim(c(.01,.01),fit,hessian=TRUE)
est
rm(A)
A<-sqrt(solve(est$hessian))
A

a<-est$par[1]
b<-est$par[2]
N<-5000
testresult<-numeric(N)
for (i in 1:N){
options(warn=-1) 
x_<-a*(-log(1-runif(n)))^(1/b)
w<-ks.test(x_,x)
if(w$p.value>0.10){
testresult[i]=1}
if (w$p.value<=0.10){
testresult[i]=0}
}
sum(testresult)/N

###
###
###
###
###
###
###
###
###
###
###
###
m <- rbind(c(1,2),c(3,4),c(5,6))
print(m)
layout(m)
par(cex.main = 1, mar = c(4.5,4.5,4.5,0) + 0.1, mgp = c(2.5, 1, 0), cex.lab =1, font.lab =1, cex.axis =1, bty = "n", las = 1)


data<-read.csv('YieldTanzania.csv',header=TRUE)#Tanzania
x<-data[c(1:58),4]#Maize
x<-data[c(59:116),4]#Millet
x<-data[c(117:174),4]#Rice
x<-data[c(175:232),4]#Seed Cotton
#x<-data[c(233:290),4]#Sisal
x<-data[c(291:348),4]#Sorghum
x<-data[c(349:406),4]#Sweet Potato
n<-length(x)
fit=function (q)#Power law
{
tt=1.0e20
a=q[1]
pl_alt<- .pareto.fit.threshold(x,method="ml")# find cutoff with shalizi code
xmin=pl_alt$xmin
x<-x[x>=xmin]
if (a>0) 
tt=-sum(log((a-1)/xmin*(x/xmin)^-a))
if (is.na(tt)) tt=1.0e20
if (abs(tt)>1.0e20) tt=1.0e20
return(tt)
}
est=optim(c(1.5),fit,method="L-BFGS-B",hessian=TRUE)
est
rm(A)
A<-sqrt(solve(est$hessian))
A


pl_alt<- .pareto.fit.threshold(x,method="ml")# find cutoff with shalizi code
xmin=pl_alt$xmin
a=est$par[1]
N<-5000
testresult = numeric(N)
for (i in 1:N){
options(warn=-1)
x_ = rpowerlaw(length(x=x[x>xmin]),a,xmin) 
w = ks.test(x_,x=x[x>xmin]) 
if (w$p.value > 0.10){
testresult[i] = 1}
if (w$p.value <= 0.10){
testresult[i] = 0}
}
sum(testresult)/N


fit=function (q)#lognormal
{
tt=1.0e20
a=q[1]
b=q[2]
if (b>0) 
tt=-sum(log(dlnorm(x,a,b)))
if (is.na(tt)) tt=1.0e20
if (abs(tt)>1.0e20) tt=1.0e20
return(tt)
}
est=optim(c(-2,2),fit,hessian=TRUE)
est
rm(A)
A<-sqrt(solve(est$hessian))
A

a<-est$par[1]
b<-est$par[2]
N<-5000
testresult<-numeric(N)
for (i in 1:N){
options(warn=-1)
x_<-rlnorm(n,mean=a,sd=b)
w<-ks.test(x_,x)
if(w$p.value>0.10){
testresult[i]=1}
if (w$p.value<=0.10){
testresult[i]=0}
}
sum(testresult)/N


fit=function (q)# Frechet distribution.
{
tt=1.0e20
a=q[1]
b=q[2]
if (a>0&b>0) 
tt=-sum(log(b*a^b*x^(-b-1)*exp(-(a/x)^b)))
if (is.na(tt)) tt=1.0e20
if (abs(tt)>1.0e20) tt=1.0e20
return(tt)
}
est=optim(c(1,1),fit,hessian=TRUE)
est
rm(A)
A<-sqrt(solve(est$hessian))
A

a<-est$par[1]
b<-est$par[2]
N<-5000
testresult<-numeric(N)
for (i in 1:N){
options(warn=-1)
x_<-a/(-log(runif(n)))^(1/b)
w<-ks.test(x_,x)
if(w$p.value>0.10){
testresult[i]=1}
if (w$p.value<=0.10){
testresult[i]=0}
}
sum(testresult)/N


fit<-function (q)#Stretched Exponential
{
tt<-1.0e20
a<-q[1]
b<-q[2]
if (a>0&b>0) 
tt<--sum(log(b/a*(x/a)^(b-1)*exp(-(x/a)^b)))
if (is.na(tt)) tt=1.0e20
if (abs(tt)>1.0e20) tt=1.0e20
return(tt)
}
est<-optim(c(.01,.01),fit,hessian=TRUE)
est
rm(A)
A<-sqrt(solve(est$hessian))
A

a<-est$par[1]
b<-est$par[2]
N<-5000
testresult<-numeric(N)
for (i in 1:N){
options(warn=-1) 
x_<-a*(-log(1-runif(n)))^(1/b)
w<-ks.test(x_,x)
if(w$p.value>0.10){
testresult[i]=1}
if (w$p.value<=0.10){
testresult[i]=0}
}
sum(testresult)/N

###
###
###
###
###
###
###
###
###
###
###
###
m <- rbind(c(1,2),c(3,4),c(5,6))
print(m)
layout(m)
par(cex.main = 1, mar = c(4.5,4.5,4.5,0) + 0.1, mgp = c(2.5, 1, 0), cex.lab =1, font.lab =1, cex.axis =1, bty = "n", las = 1)


data<-read.csv('YieldUganda.csv',header=TRUE)#Uganda
x<-data[c(1:58),4]#Banana
x<-data[c(59:116),4]#Cassava
x<-data[c(117:174),4]#Coffee
x<-data[c(175:232),4]#Millet
x<-data[c(233:290),4]#Plantain
x<-data[c(291:348),4]#Sweet Potato
n<-length(x)
fit=function (q)#Power law
{
tt=1.0e20
a=q[1]
pl_alt<- .pareto.fit.threshold(x,method="ml")# find cutoff with shalizi code
xmin=pl_alt$xmin
x<-x[x>=xmin]
if (a>0) 
tt=-sum(log((a-1)/xmin*(x/xmin)^-a))
if (is.na(tt)) tt=1.0e20
if (abs(tt)>1.0e20) tt=1.0e20
return(tt)
}
est=optim(c(1.5),fit,method="L-BFGS-B",hessian=TRUE)
est
rm(A)
A<-sqrt(solve(est$hessian))
A

pl_alt<- .pareto.fit.threshold(x,method="ml")# find cutoff with shalizi code
xmin=pl_alt$xmin
a=est$par[1]
N<-5000
testresult = numeric(N)
for (i in 1:N){
options(warn=-1)
x_ = rpowerlaw(length(x=x[x>xmin]),a,xmin) 
w = ks.test(x_,x=x[x>xmin]) 
if (w$p.value > 0.10){
testresult[i] = 1}
if (w$p.value <= 0.10){
testresult[i] = 0}
}
sum(testresult)/N


fit=function (q)#lognormal
{
tt=1.0e20
a=q[1]
b=q[2]
if (b>0) 
tt=-sum(log(dlnorm(x,a,b)))
if (is.na(tt)) tt=1.0e20
if (abs(tt)>1.0e20) tt=1.0e20
return(tt)
}
est=optim(c(-2,2),fit,hessian=TRUE)
est
rm(A)
A<-sqrt(solve(est$hessian))
A

a<-est$par[1]
b<-est$par[2]
N<-5000
testresult<-numeric(N)
for (i in 1:N){
options(warn=-1)
x_<-rlnorm(n,mean=a,sd=b)
w<-ks.test(x_,x)
if(w$p.value>0.10){
testresult[i]=1}
if (w$p.value<=0.10){
testresult[i]=0}
}
sum(testresult)/N


fit=function (q)# Frechet distribution.
{
tt=1.0e20
a=q[1]
b=q[2]
if (a>0&b>0) 
tt=-sum(log(b*a^b*x^(-b-1)*exp(-(a/x)^b)))
if (is.na(tt)) tt=1.0e20
if (abs(tt)>1.0e20) tt=1.0e20
return(tt)
}
est=optim(c(1,1),fit,hessian=TRUE)
est
rm(A)
A<-sqrt(solve(est$hessian))
A

a=est$par[1]
b=est$par[2]
N<-5000
testresult<-numeric(N)
for (i in 1:N){
options(warn=-1)
x_<-a/(-log(runif(n)))^(1/b)
w<-ks.test(x_,x)
if(w$p.value>0.10){
testresult[i]=1}
if (w$p.value<=0.10){
testresult[i]=0}
}
sum(testresult)/N


fit<-function (q)#Stretched Exponential
{
tt<-1.0e20
a<-q[1]
b<-q[2]
if (a>0&b>0) 
tt<--sum(log(b/a*(x/a)^(b-1)*exp(-(x/a)^b)))
if (is.na(tt)) tt=1.0e20
if (abs(tt)>1.0e20) tt=1.0e20
return(tt)
}
est<-optim(c(.01,.01),fit,hessian=TRUE)
est
rm(A)
A<-sqrt(solve(est$hessian))
A

a<-est$par[1]
b<-est$par[2]
N<-5000
testresult<-numeric(N)
for (i in 1:N){
options(warn=-1)
options(warn=-1) 
x_<-a*(-log(1-runif(n)))^(1/b)
w<-ks.test(x_,x)
if(w$p.value>0.10){
testresult[i]=1}
if (w$p.value<=0.10){
testresult[i]=0}
}
sum(testresult)/N

###
###
###
###
###
###
###
###
###
###
###
###
m <- rbind(c(1,2),c(3,4),c(5,6))
print(m)
layout(m)
par(cex.main = 1, mar = c(4.5,4.5,4.5,0) + 0.1, mgp = c(2.5, 1, 0), cex.lab =1, font.lab =1, cex.axis =1, bty = "n", las = 1)


data<-read.csv('YieldRwanda.csv',header=TRUE)#Rwanda
x<-data[c(1:58),4]#Beans
x<-data[c(59:116),4]#Cassava
x<-data[c(117:174),4]#Coffee
x<-data[c(175:232),4]#Potatoes
x<-data[c(233:290),4]#Sorghum
x<-data[c(291:348),4]#Sweet Potato
#x<-data[c(349:406),4]#Tea
n<-length(x)
fit=function (q)#Power law
{
tt=1.0e20
a=q[1]
pl_alt<- .pareto.fit.threshold(x,method="ml")# find cutoff with shalizi code
xmin=pl_alt$xmin
x<-x[x>=xmin]
if (a>0) 
tt=-sum(log((a-1)/xmin*(x/xmin)^-a))
if (is.na(tt)) tt=1.0e20
if (abs(tt)>1.0e20) tt=1.0e20
return(tt)
}
est=optim(c(1.5),fit,method="L-BFGS-B",hessian=TRUE)
est

pl_alt<- .pareto.fit.threshold(x,method="ml")# find cutoff with shalizi code
xmin=pl_alt$xmin
a=est$par[1]
N<-5000
testresult = numeric(N)
for (i in 1:N){
options(warn=-1)
x_ = rpowerlaw(length(x=x[x>xmin]),a,xmin) 
w = ks.test(x_,x=x[x>xmin]) 
if (w$p.value > 0.10){
testresult[i] = 1}
if (w$p.value <= 0.10){
testresult[i] = 0}
}
sum(testresult)/N


fit=function (q)#lognormal
{
tt=1.0e20
a=q[1]
b=q[2]
if (b>0) 
tt=-sum(log(dlnorm(x,a,b)))
if (is.na(tt)) tt=1.0e20
if (abs(tt)>1.0e20) tt=1.0e20
return(tt)
}
est=optim(c(-2,2),fit,hessian=TRUE)
est
rm(A)
A<-sqrt(solve(est$hessian))
A

a<-est$par[1]
b<-est$par[2]
N<-5000
testresult<-numeric(N)
for (i in 1:N){
options(warn=-1)
x_<-rlnorm(n,mean=a,sd=b)
w<-ks.test(x_,x)
if(w$p.value>0.10){
testresult[i]=1}
if (w$p.value<=0.10){
testresult[i]=0}
}
sum(testresult)/N


fit=function (q)# Frechet distribution.
{
tt=1.0e20
a=q[1]
b=q[2]
if (a>0&b>0) 
tt=-sum(log(b*a^b*x^(-b-1)*exp(-(a/x)^b)))
if (is.na(tt)) tt=1.0e20
if (abs(tt)>1.0e20) tt=1.0e20
return(tt)
}
est=optim(c(1,1),fit,hessian=TRUE)
est
rm(A)
A<-sqrt(solve(est$hessian))
A

a<-est$par[1]
b<-est$par[2]
N<-5000
testresult<-numeric(N)
for (i in 1:N){
options(warn=-1)
x_<-a/(-log(runif(n)))^(1/b)
w<-ks.test(x_,x)
if(w$p.value>0.10){
testresult[i]=1}
if (w$p.value<=0.10){
testresult[i]=0}
}
sum(testresult)/N


fit<-function (q)#Stretched Exponential
{
tt<-1.0e20
a<-q[1]
b<-q[2]
if (a>0&b>0) 
tt<--sum(log(b/a*(x/a)^(b-1)*exp(-(x/a)^b)))
if (is.na(tt)) tt=1.0e20
if (abs(tt)>1.0e20) tt=1.0e20
return(tt)
}
est<-optim(c(.01,.01),fit,hessian=TRUE)
est
rm(A)
A<-sqrt(solve(est$hessian))
A

a<-est$par[1]
b<-est$par[2]
N<-5000
testresult<-numeric(N)
for (i in 1:N){
options(warn=-1) 
x_<-a*(-log(1-runif(n)))^(1/b)
w<-ks.test(x_,x)
if(w$p.value>0.10){
testresult[i]=1}
if (w$p.value<=0.10){
testresult[i]=0}
}
sum(testresult)/N


##
##
##
##
##
##
##
##
##
##
##


.libPaths("C:/Users/IDIKA/")

install.packages(c("foreign","numDeriv","gsl","goftest","qualityTools","actuar","fExtremes","Pareto","VGAM","NORMT3","evd","POT","vioplot"))
library(actuar)
library(fExtremes)
library(Pareto)
library(VGAM)
library(foreign)
library(numDeriv)
library(gsl)
library(goftest)
library(qualityTools)
library(NORMT3)
library(evd)
library(POT)
library(vioplot)

#### Functions for continuous power law or Pareto distributions
# Revision history at end of file

### Standard R-type functions for distributions:
# dpareto		Probability density
# ppareto		Probability distribution (CDF)
# qpareto		Quantile function
# rpareto		Random variable generation
### Functions for fitting:
# pareto.fit			Fit Pareto to data
# .pareto.fit.threshold		Determine scaling threshold and then fit
#				--- not for direct use, call pareto.fit instead
# .pareto.fit.ml			Fit Pareto to data by maximum likelihood
#                               --- not for direct use, call pareto.fit instead
# pareto.loglike		Calculate log-likelihood under Pareto
# .pareto.fit.regression.cdf	Fit Pareto data by linear regression on
#				log-log CDF (disrecommended)
#                               --- not for direct use, call pareto.fit instead
# loglogslope			Fit Pareto via regression, extract scaling
#				exponent
# loglogrsq			Fit Pareto via regression, extract R^2
### Functions for testing:
#
### Functions for visualization:
# plot.eucdf.loglog		Log-log plot of the empirical upper cumulative
#				distribution function, AKA survival function
# plot.survival.loglog		Alias for plot.eucdf.loglog
### Back-stage functions, not intended for users:
# .ks.dist.for.pareto		Find Kolmogorov-Smirnov distance between fitted
#				and empirical distribution; called by
#				.pareto.fit.threshold
# .ks.dist.fixed.pareto		Find K-S distance between given Pareto and
#				empirical distribution

# Probability density of Pareto distributions
# Gives NA on values below the threshold
# Input: Data vector, lower threshold, scaling exponent, "log" flag
# Output: Vector of (log) probability densities
dpareto <- function(x, threshold = 1, exponent, log=FALSE) {
  # Avoid doing limited-precision arithmetic followed by logs if we want
  # the log!
  if (!log) {
    prefactor <- (exponent-1)/threshold
    f <- function(x) {prefactor*(x/threshold)^(-exponent)}
  } else {
    prefactor.log <- log(exponent-1) - log(threshold)
    f <- function(x) {prefactor.log -exponent*(log(x) - log(threshold))}
  }
  d <- ifelse(x<threshold,NA,f(x))
  return(d)
}

# Cumulative distribution function of the Pareto distributions
# Gives NA on values < threshold
# Input: Data vector, lower threshold, scaling exponent, usual flags
# Output: Vector of (log) probabilities
ppareto <- function(x, threshold=1, exponent, lower.tail=TRUE, log.p=FALSE) {
  if ((!lower.tail) && (!log.p)) {
    f <- function(x) {(x/threshold)^(1-exponent)}
  }
  if ((lower.tail) && (!log.p)) {
    f <- function(x) { 1 - (x/threshold)^(1-exponent)}
  }
  if ((!lower.tail) && (log.p)) {
    f <- function(x) {(1-exponent)*(log(x) - log(threshold))}
  }
  if ((lower.tail) && (log.p)) {
    f <- function(x) {log(1 - (x/threshold)^(1-exponent))}
  }
  p <- ifelse(x < threshold, NA, f(x))
  return(p)
}

# Quantiles of Pareto distributions
# Input: vector of probabilities, lower threshold, scaling exponent, usual flags
# Output: Vector of quantile values
qpareto <- function(p, threshold=1, exponent, lower.tail=TRUE, log.p=FALSE) {
  # Quantile function for Pareto distribution
  # P(x) = 1 - (x/xmin)^(1-a)
  # 1-p = (x(p)/xmin)^(1-a)
  # (1-p)^(1/(1-a)) = x(p)/xmin
  # xmin*((1-p)^(1/(1-a))) = x(p)
  # Upper quantile:
  # U(x) = (x/xmin)^(1-a)
  # u^(1/(1-a)) = x/xmin
  # xmin * u^(1/(1-a)) = x
  # log(xmin) + (1/(1-a)) log(u) = log(x)
  if (log.p) {
    p <- exp(p)
  }
  if (lower.tail) {
    p <- 1-p
  }
  # This works, via the recycling rule
  # q<-(p^(1/(1-exponent)))*threshold
  q.log <- log(threshold) + (1/(1-exponent))*log(p)
  q <- exp(q.log)
  return(q)
}

# Generate Pareto-distributed random variates
# Input: Integer size, lower threshold, scaling exponent
# Output: Vector of real-valued random variates
rpareto <- function(n, threshold=1, exponent) {
  # Using the transformation method, because we know the quantile function
  # analytically
  # Consider replacing with a non-R implementation of transformation method
  ru <- runif(n)
  r<-qpareto(ru,threshold,exponent)
  return(r)
}

# Estimate parameters of Pareto distribution
# A wrapper for functions implementing actual methods
# Input: data vector, lower threshold (or "find", indicating it should be found
#        from the data), method (likelihood or regression, defaulting to former)
# Output: List indicating type of distribution ("pareto"), parameters,
#         information about fit (depending on method), OR a warning and NA
#         if method is not recognized
pareto.fit <- function(data, threshold, method="ml") {
  if (threshold == "find") {
    return(.pareto.fit.threshold(data,method=method))
  }
  switch(method,
    ml = { return(.pareto.fit.ml(data,threshold)) },
    regression.cdf = { return(.pareto.fit.regression.cdf(data,threshold)) },
    { cat("Unknown method\n"); return(NA)}
  )
}

# Estimate lower threshold of Pareto distribution
# Use the method in Clauset, Shalizi and Newman (2007): consider each distinct
# data value as a possible threshold, fit using that threshold, and then find
# the Kolmogorov-Smirnov distance between estimated and empirical distributions.
# Pick the threshold which minimizes this distance.  Then function then returns
# the output of one of the fixed-threshold estimators.
# Input: data vector, method (defaulting to ML)
# Output: List indicating type of distribution ("pareto"), parameters,
#         information about fit (depending on method)
.pareto.fit.threshold <- function(data, method="ml") {
  possibles <- unique(data)
  ks.distances <- sapply(possibles,.ks.dist.for.pareto,data=data,method=method)
  min.index = which.min(ks.distances)
  min = possibles[min.index]
  return(pareto.fit(data,threshold=min,method=method))
}

# Calculate the KS discrepancy between a data set and its fit Pareto
# distribution, assuming a given threshold.  Not intended for users but rather
# for the .pareto.fit.threshold function.
# N.B., this KS statistic CANNOT be plugged in to the usual tables to find valid
# p-values, as the exponent has been estimated from the data.
# Input: real threshold, data vector, method flag
# Output: real-valued KS statistic
.ks.dist.for.pareto <- function(threshold,data,method="ml") {
  model <- pareto.fit(data,threshold=threshold,method=method)
  return(model$ks.dist)
}

# Calculate KS distanced between a data set and given Pareto distribution
# Not intended for users
# Input: real threshold, real exponent, data vector
# Output: real-valued KS statistic
.ks.dist.fixed.pareto <- function(data,threshold,exponent) {
  data <- data[data>=threshold]
  d <- suppressWarnings(ks.test(data,ppareto,threshold=threshold,exponent=exponent))
    # ks.test complains about p-values when there are ties, we don't care
  return(as.vector(d$statistic))
}


# Estimate scaling exponent of Pareto distribution by maximum likelihood
# Input: Data vector, lower threshold
# Output: List giving distribution type ("pareto"), parameters, log-likelihood
.pareto.fit.ml <- function (data, threshold) {
  data <- data[data>=threshold]
  n <- length(data)
  x <- data/threshold
  alpha <- 1 + n/sum(log(x))
  loglike = pareto.loglike(data,threshold,alpha)
  ks.dist <- .ks.dist.fixed.pareto(data,threshold=threshold,exponent=alpha)
  fit <- list(type="pareto", exponent=alpha, xmin=threshold, loglike = loglike,
              ks.dist = ks.dist, samples.over.threshold=n)
  return(fit)
}

# Calculate log-likelihood under a Pareto distribution
# Input: Data vector, lower threshold, scaling exponent
# Output: Real-valued log-likelihood
pareto.loglike <- function(x, threshold, exponent) {
  L <- sum(dpareto(x, threshold = threshold, exponent = exponent, log = TRUE))
  return(L)
}

# Log-log plot of the survival function (empirical upper CDF) of a data set
# Input: Data vector, lower limit, upper limit, graphics parameters
# Output: None (returns NULL invisibly)
plot.survival.loglog <- function(x,from=min(x),to=max(x),...) {
	plot.eucdf.loglog(x,from,to,...)
}
plot.eucdf.loglog <- function(x,from=min(x),to=max(x),type="l",...) {
   # Use the "eucdf" function (below)
   x <- sort(x)
   x.eucdf <- eucdf(x)
   # This is nice if the number of points is small...
   plot(x,x.eucdf(x),xlim=c(from,to),log="xy",type=type,...)
   # Should check how many points and switch over to a curve-type plot when
   # it gets too big
   invisible(NULL)
}

# Calculate the upper empirical cumulative distribution function of a
# one-dimensional data vector
# Uses the standard function ecdf
# Should, but does not yet, also produce a function of class "stepfun"
# (like ecdf)
# Input: data vector
# Output: a function
eucdf <- function(x) {
  # Exploit built-in R function to get ordinary (lower) ECDF, Pr(X<=x)
  x.ecdf <- ecdf(x)
  # Now we want Pr(X>=x) = (1-Pr(X<=x)) + Pr(X==x)
  # If x is one of the "knots" of the step function, i.e., a point with
  # positive probability mass, should add that in to get Pr(X>=x)
  # rather than Pr(X>x)
  away.from.knot <- function(y) { 1 - x.ecdf(y) }
  at.knot.prob.jump <- function(y) {
    x.knots = knots(x.ecdf)
    # Either get the knot number, or give zero if this was called
    # away from a knot
    k <- match(y,x.knots,nomatch=0)
    if ((k==0) || (k==1)) { # Handle special cases
      if (k==0) {
        prob.jump = 0 # Not really a knot
      } else {
        prob.jump = x.ecdf(y) # Special handling of first knot
      }
    } else {
      prob.jump = x.ecdf(y) - x.ecdf(x.knots[(k-1)]) # General case
    }
    return(prob.jump)
  }

  # Use one function or the other
  x.eucdf <- function(y) {
    baseline = away.from.knot(y)
    jumps = sapply(y,at.knot.prob.jump)
    ifelse (y %in% knots(x.ecdf), baseline+jumps, baseline)
  }
  return(x.eucdf)
}

# Calculate valid p-value for the goodness of fit of a power-law
# tail to a data set, via simulation
# Input: data vector (x), number of replications (m)
# Output: p-value
pareto.tail.ks.test <- function(x,m) {
  x.pt <- pareto.fit(x,threshold="find")
  x0 <- x.pt$xmin # extract parameters of fitted dist.
  alpha <- x.pt$exponent
  ntail <- sum(x>=x0) # How many samples in the tail?
  n <- length(x)
  ptail <- ntail/n # Total prob. of the tail
  # Carve out the non-tail data points
  body <- x[x < x0]
  # Observed value of KS distance:
  d.ks <- x.pt$ks.dist
  # KS statistics of resamples:
  r.ks <- replicate(m,.ks.resimulate.pareto.tail(n,ptail,x0,alpha,body))
  p.value <- sum(r.ks >= d.ks)/m
  return(p.value)
}

# Resimulate from a data set with a Pareto tail, estimate on
# the simulation and report the KS distance
# Inputs: Size of sample (n), probability of being in the tail (tail.p),
#         threshold for tail (threshold), power law exponent (exponent),
#         vector giving values in body (data.body)
# Output: KS distance
.ks.resimulate.pareto.tail <- function(n,tail.p,threshold,exponent,data.body) {
  # Samples come from the tail with probability ptail, or else from the body
  # decide randomly how many samples come from the tail
  tail.samples <- rbinom(1,n,tail.p)
  # Draw the samples from the tail
  rtail <- rpareto(tail.samples,threshold,exponent)
  # Draw the samples from the body (with replacement!)
  rbody <- sample(data.body,n-tail.samples,replace=TRUE)
  b <- c(rtail,rbody)
  b.ks <- pareto.fit(b,threshold="find")$ks.dist
  return(b.ks)
}


### The crappy linear regression way to fit a power law
# The common procedure is to fit to the binned density function, which is even
# crappier than to fit to the complementary distribution function; this
# currently only implements the latter

# First, produce the empirical complementary distribution function, as
# a pair of lists, {x}, {C(x)}
# Then regress log(C) ~ log(x)
# and report the slope and the R^2
# Input: Data vector, threshold
# Output: List with distributional parameters and information about the
#         fit
.pareto.fit.regression.cdf <- function(x,threshold=1) {
  # Discard data under threshold
  x <- x[x>=threshold]
  n <- length(x)
  # We need the different observed values of x, in order
  distinct_x <- sort(unique(x))
  x.eucdf <- eucdf(x)
  upper_probs <- x.eucdf(distinct_x)
  loglogfit <- lm(log(upper_probs) ~ log(distinct_x))
  intercept <- as.vector(coef(loglogfit)[1]) # primarily useful for plotting
  slope <- as.vector(-coef(loglogfit)[2]) # Remember sign of parameterization
  # But that's the exponent of the CDF, that of the pdf is one larger
  # and is what we're parameterizing by
  slope <- slope+1
  r2 <- summary(loglogfit)$r.squared
  loglike <- pareto.loglike(x, threshold, slope)
  ks.dist <- .ks.dist.fixed.pareto(x,threshold=threshold,exponent=slope)
  result <- list(type="pareto", exponent = slope, rsquare = r2,
                 log_x = log(distinct_x), log_p = log(upper_probs),
                 intercept = intercept, loglike = loglike, xmin=threshold,
                 ks.dist = ks.dist, samples.over.threshold=n)
  return(result)
}

# Wrapper function to just get the exponent estimate
loglogslope <- function(x,threshold=1) {
  llf <- .pareto.fit.regression.cdf(x,threshold)
  exponent <- llf$exponent
  return(exponent)
}

# Wrapper function to just get the R^2 values
loglogrsq <- function(x,threshold=1) {
  llf <- .pareto.fit.regression.cdf(x,threshold)
  r2 <- llf$rsquare
  return(r2)
}


######
######
######
######

dpowerlaw <- function(x, a, xmin, log=F)
{
if (log)
log(a-1)-log(xmin)-a*log(x/xmin)
else((a-1)/xmin)*((x/xmin)^(-a))
}

ppowerlaw <- function(q, a, xmin, lower.tail=T, log.p = F)
{
p <- (q/xmin)^(-a+1)
if (lower.tail)
p <- 1-p
if (log.p)
p <- log(p)
p
}

qpowerlaw <- function(p, a, xmin, lower.tail=T, log.p = F)
{
if (!lower.tail)
p <- 1-p
if (log.p)
p <- exp(p)
xmin *((1-p)^(-1/(a-1)))
}

rpowerlaw <- function(n, a, xmin)
{
qpowerlaw(runif(n), a, xmin)
}

######
######
######
######


m <- rbind(c(1,2),c(3,4),c(5,6))
print(m)
layout(m)
par(cex.main = 1, mar = c(4.5,4.5,4.5,0) + 0.1, mgp = c(2.5, 1, 0), cex.lab =1, font.lab =1, cex.axis =1, bty = "n", las = 1)


data<-read.csv('YieldBurundi.csv',header=TRUE)#Burundi
x<-data[c(1:58),3]#Banana
x<-data[c(59:116),3]#Beans
x<-data[c(117:174),3]#Cassava
x<-data[c(175:232),3]#Coffee
x<-data[c(233:290),3]#Sorghum
x<-data[c(291:348),3]#Sweet Potato
#x<-data[c(349:400),3]#Tea
n<-length(x)
fit=function (q)#Power law
{
tt=1.0e20
a=q[1]
pl_alt<- .pareto.fit.threshold(x,method="ml")# find cutoff with shalizi code
xmin=pl_alt$xmin
x<-x[x>=xmin]
n_<-length(x)
if (a>0) 
tt=-sum(log((a-1)/xmin*(x/xmin)^-a))
if (is.na(tt)) tt=1.0e20
if (abs(tt)>1.0e20) tt=1.0e20
return(tt)
}
est=optim(c(1.5),fit,method="L-BFGS-B",hessian=TRUE)
est
rm(A)
A<-sqrt(solve(est$hessian))
A


pl_alt<- .pareto.fit.threshold(x,method="ml")# find cutoff with shalizi code
xmin=pl_alt$xmin
a=est$par[1]
N<-5000
testresult = numeric(N)
for (i in 1:N){
options(warn=-1)
x_ = rpowerlaw(length(x=x[x>xmin]),a,xmin) 
w = ks.test(x_,x=x[x>xmin]) 
if (w$p.value > 0.10){
testresult[i] = 1}
if (w$p.value <= 0.10){
testresult[i] = 0}
}
c1<-sum(testresult)/N

length(x)
length(x[x>=xmin])
xmin
#
#
#
#
#

pl_alt<- .pareto.fit.threshold(x,method="ml")# find cutoff with shalizi code
xmin=pl_alt$xmin
x<-x[x>=xmin]
n_0<-length(x)
L1<-est$value
a<-est$par[1]
y_1<-(a-1)/xmin*(x/xmin)^-a


fit=function (q)#lognormal
{
tt=1.0e20
a=q[1]
b=q[2]
if (b>0) 
tt=-sum(log(dlnorm(x,a,b)))
if (is.na(tt)) tt=1.0e20
if (abs(tt)>1.0e20) tt=1.0e20
return(tt)
}
est=optim(c(-2,2),fit,hessian=TRUE)
est
rm(A)
A<-sqrt(solve(est$hessian))
A

a=est$par[1]
b=est$par[2]
N<-5000
testresult<-numeric(N)
for (i in 1:N){
options(warn=-1)
x_<-rlnorm(n,mean=a,sd=b)
w<-ks.test(x_,x)
if(w$p.value>0.10){
testresult[i]=1}
if (w$p.value<=0.10){
testresult[i]=0}
}
c2<-sum(testresult)/N

L2<-est$value
y_2<-dlnorm(x,a,b)
stat<-sqrt(n_0)*mean(y_1-y_2)/sd(y_1-y_2)


pval<-2*(1-pnorm(abs(stat)))
round(cbind(stat,pval),4)


fit=function (q)# Frechet distribution.
{
tt=1.0e20
a=q[1]
b=q[2]
if (a>0&b>0) 
tt=-sum(log(b*a^b*x^(-b-1)*exp(-(a/x)^b)))
if (is.na(tt)) tt=1.0e20
if (abs(tt)>1.0e20) tt=1.0e20
return(tt)
}
est=optim(c(1,1),fit,hessian=TRUE)
est
rm(A)
A<-sqrt(solve(est$hessian))
A

a<-est$par[1]
b<-est$par[2]
N<-5000
testresult<-numeric(N)
for (i in 1:N){
options(warn=-1)
x_<-a/(-log(runif(n)))^(1/b)
w<-ks.test(x_,x)
if(w$p.value>0.10){
testresult[i]=1}
if (w$p.value<=0.10){
testresult[i]=0}
}
c3<-sum(testresult)/N

L2<-est$value
y_2<-b*a^b*x^(-b-1)*exp(-(a/x)^b)
stat<-sqrt(n_0)*mean(y_1-y_2)/sd(y_1-y_2)


pval<-2*(1-pnorm(abs(stat)))
round(cbind(stat,pval),4)


fit<-function (q)#Stretched Exponential
{
tt<-1.0e20
a<-q[1]
b<-q[2]
if (a>0&b>0) 
tt<--sum(log(b/a*(x/a)^(b-1)*exp(-(x/a)^b)))
if (is.na(tt)) tt=1.0e20
if (abs(tt)>1.0e20) tt=1.0e20
return(tt)
}
est<-optim(c(.01,.01),fit,hessian=TRUE)
est
rm(A)
A<-sqrt(solve(est$hessian))
A

a<-est$par[1]
b<-est$par[2]
N<-5000
testresult<-numeric(N)
for (i in 1:N){
options(warn=-1) 
x_<-a*(-log(1-runif(n)))^(1/b)
w<-ks.test(x_,x)
if(w$p.value>0.10){
testresult[i]=1}
if (w$p.value<=0.10){
testresult[i]=0}
}
c4<-sum(testresult)/N


round(cbind(c1,c2,c3,c4),4)


L2<-est$value
y_2<-b/a*(x/a)^(b-1)*exp(-(x/a)^b)
stat<-sqrt(n_0)*mean(y_1-y_2)/sd(y_1-y_2)


pval<-2*(1-pnorm(abs(stat)))
round(cbind(stat,pval),4)
###
###
###
###
###
###
###
###
###
###
###
###
m <- rbind(c(1,2),c(3,4),c(5,6))
print(m)
layout(m)
par(cex.main = 1, mar = c(4.5,4.5,4.5,0) + 0.1, mgp = c(2.5, 1, 0), cex.lab =1, font.lab =1, cex.axis =1, bty = "n", las = 1)


data<-read.csv('YieldKenya.csv',header=TRUE)#Kenya
x<-data[c(1:58),4]#Beans
x<-data[c(59:116),4]#Coffee
x<-data[c(117:174),4]#Maize
x<-data[c(175:232),4]#Rice
x<-data[c(233:290),4]#Sugar Cane
#x<-data[c(291:348),4]#Tea
x<-data[c(349:406),4]#Wheat
n<-length(x)
fit=function (q)#Power law
{
tt=1.0e20
a=q[1]
pl_alt<- .pareto.fit.threshold(x,method="ml")# find cutoff with shalizi code
xmin=pl_alt$xmin
x<-x[x>=xmin]
if (a>0) 
tt=-sum(log((a-1)/xmin*(x/xmin)^-a))
if (is.na(tt)) tt=1.0e20
if (abs(tt)>1.0e20) tt=1.0e20
return(tt)
}
est=optim(c(1.5),fit,method="L-BFGS-B",hessian=TRUE)
est
rm(A)
A<-sqrt(solve(est$hessian))
A

pl_alt<- .pareto.fit.threshold(x,method="ml")# find cutoff with shalizi code
xmin=pl_alt$xmin
a=est$par[1]
N<-5000
testresult = numeric(N)
for (i in 1:N){
options(warn=-1)
x_ = rpowerlaw(length(x=x[x>xmin]),a,xmin) 
w = ks.test(x_,x=x[x>xmin]) 
if (w$p.value > 0.10){
testresult[i] = 1}
if (w$p.value <= 0.10){
testresult[i] = 0}
}
c1<-sum(testresult)/N

length(x)
length(x[x>=xmin])
xmin

#
#
#
#
#
#
#
pl_alt<- .pareto.fit.threshold(x,method="ml")# find cutoff with shalizi code
xmin=pl_alt$xmin
x<-x[x>=xmin]
n_0<-length(x)
L1<-est$value
a<-est$par[1]
y_1<-(a-1)/xmin*(x/xmin)^-a


fit=function (q)#lognormal
{
tt=1.0e20
a=q[1]
b=q[2]
if (b>0) 
tt=-sum(log(dlnorm(x,a,b)))
if (is.na(tt)) tt=1.0e20
if (abs(tt)>1.0e20) tt=1.0e20
return(tt)
}
est=optim(c(-2,2),fit,hessian=TRUE)
est
rm(A)
A<-sqrt(solve(est$hessian))
A

a<-est$par[1]
b<-est$par[2]
N<-5000
testresult<-numeric(N)
for (i in 1:N){
options(warn=-1)
x_<-rlnorm(n,mean=a,sd=b)
w<-ks.test(x_,x)
if(w$p.value>0.10){
testresult[i]=1}
if (w$p.value<=0.10){
testresult[i]=0}
}
c2<-sum(testresult)/N


L2<-est$value
y_2<-dlnorm(x,a,b)
stat<-sqrt(n_0)*mean(y_1-y_2)/sd(y_1-y_2)


pval<-2*(1-pnorm(abs(stat)))
round(cbind(stat,pval),4)


fit=function (q)# Frechet distribution.
{
tt=1.0e20
a=q[1]
b=q[2]
if (a>0&b>0) 
tt=-sum(log(b*a^b*x^(-b-1)*exp(-(a/x)^b)))
if (is.na(tt)) tt=1.0e20
if (abs(tt)>1.0e20) tt=1.0e20
return(tt)
}
est=optim(c(1,1),fit,hessian=TRUE)
est
rm(A)
A<-sqrt(solve(est$hessian))
A

a<-est$par[1]
b<-est$par[2]
N<-5000
testresult<-numeric(N)
for (i in 1:N){
options(warn=-1)
x_<-a/(-log(runif(n)))^(1/b)
w<-ks.test(x_,x)
if(w$p.value>0.10){
testresult[i]=1}
if (w$p.value<=0.10){
testresult[i]=0}
}
c3<-sum(testresult)/N


fit<-function (q)#Stretched Exponential
{
tt<-1.0e20
a<-q[1]
b<-q[2]
if (a>0&b>0) 
tt<--sum(log(b/a*(x/a)^(b-1)*exp(-(x/a)^b)))
if (is.na(tt)) tt=1.0e20
if (abs(tt)>1.0e20) tt=1.0e20
return(tt)
}
est<-optim(c(.01,.01),fit,hessian=TRUE)
est
rm(A)
A<-sqrt(solve(est$hessian))
A

a<-est$par[1]
b<-est$par[2]
N<-5000
testresult<-numeric(N)
for (i in 1:N){
options(warn=-1) 
x_<-a*(-log(1-runif(n)))^(1/b)
w<-ks.test(x_,x)
if(w$p.value>0.10){
testresult[i]=1}
if (w$p.value<=0.10){
testresult[i]=0}
}
c4<-sum(testresult)/N

round(cbind(c1,c2,c3,c4),4)


L2<-est$value
y_2<-b/a*(x/a)^(b-1)*exp(-(x/a)^b)
stat<-sqrt(n_0)*mean(y_1-y_2)/sd(y_1-y_2)


pval<-2*(1-pnorm(abs(stat)))
round(cbind(stat,pval),4)

###
###
###
###
###
###
###
###
###
###
###
###
m <- rbind(c(1,2),c(3,4))
print(m)
layout(m)
par(cex.main = 1, mar = c(4.5,4.5,4.5,0) + 0.1, mgp = c(2.5, 1, 0), cex.lab =1, font.lab =1, cex.axis =1, bty = "n", las = 1)


data<-read.csv('YieldSomalia.csv',header=TRUE)#Somalia
x<-data[c(1:58),4]#Banana
x<-data[c(59:116),4]#Maize
x<-data[c(117:174),4]#Sorghum
x<-data[c(175:232),4]#Sugar Cane
n<-length(x)


fit=function (q)#Power law
{
tt=1.0e20
a=q[1]
pl_alt<- .pareto.fit.threshold(x,method="ml")# find cutoff with shalizi code
xmin=pl_alt$xmin
x<-x[x>=xmin]
if (a>0) 
tt=-sum(log((a-1)/xmin*(x/xmin)^-a))
if (is.na(tt)) tt=1.0e20
if (abs(tt)>1.0e20) tt=1.0e20
return(tt)
}
est=optim(c(1.5),fit,method="L-BFGS-B",hessian=TRUE)
est
rm(A)
A<-sqrt(solve(est$hessian))
A

pl_alt<- .pareto.fit.threshold(x,method="ml")# find cutoff with shalizi code
xmin=pl_alt$xmin
a=est$par[1]
N<-5000
testresult = numeric(N)
for (i in 1:N){
options(warn=-1)
x_ = rpowerlaw(length(x=x[x>xmin]),a,xmin) 
w = ks.test(x_,x=x[x>xmin]) 
if (w$p.value > 0.10){
testresult[i] = 1}
if (w$p.value <= 0.10){
testresult[i] = 0}
}
c1<-sum(testresult)/N

length(x)
length(x[x>=xmin])
xmin

#
#
#
#
#
pl_alt<- .pareto.fit.threshold(x,method="ml")# find cutoff with shalizi code
xmin=pl_alt$xmin
x<-x[x>=xmin]
n_0<-length(x)
L1<-est$value
a<-est$par[1]
y_1<-(a-1)/xmin*(x/xmin)^-a


fit=function (q)#lognormal
{
tt=1.0e20
a=q[1]
b=q[2]
if (b>0) 
tt=-sum(log(dlnorm(x,a,b)))
if (is.na(tt)) tt=1.0e20
if (abs(tt)>1.0e20) tt=1.0e20
return(tt)
}
est=optim(c(-2,2),fit,hessian=TRUE)
est
rm(A)
A<-sqrt(solve(est$hessian))
A

a<-est$par[1]
b<-est$par[2]
N<-5000
testresult<-numeric(N)
for (i in 1:N){
options(warn=-1)
x_<-rlnorm(n,mean=a,sd=b)
w<-ks.test(x_,x)
if(w$p.value>0.10){
testresult[i]=1}
if (w$p.value<=0.10){
testresult[i]=0}
}
c2<-sum(testresult)/N


L2<-est$value
y_2<-dlnorm(x,a,b)
stat<-sqrt(n_0)*mean(y_1-y_2)/sd(y_1-y_2)


pval<-2*(1-pnorm(abs(stat)))
round(cbind(stat,pval),4)


fit=function (q)# Frechet distribution.
{
tt=1.0e20
a=q[1]
b=q[2]
if (a>0&b>0) 
tt=-sum(log(b*a^b*x^(-b-1)*exp(-(a/x)^b)))
if (is.na(tt)) tt=1.0e20
if (abs(tt)>1.0e20) tt=1.0e20
return(tt)
}
est=optim(c(1,1),fit,hessian=TRUE)
est
rm(A)
A<-sqrt(solve(est$hessian))
A

a<-est$par[1]
b<-est$par[2]
N<-5000
testresult<-numeric(N)
for (i in 1:N){
options(warn=-1)
x_<-a/(-log(runif(n)))^(1/b)
w<-ks.test(x_,x)
if(w$p.value>0.10){
testresult[i]=1}
if (w$p.value<=0.10){
testresult[i]=0}
}
c3<-sum(testresult)/N


L2<-est$value
y_2<-b*a^b*x^(-b-1)*exp(-(a/x)^b)
stat<-sqrt(n_0)*mean(y_1-y_2)/sd(y_1-y_2)


pval<-2*(1-pnorm(abs(stat)))
round(cbind(stat,pval),4)


fit<-function (q)#Stretched Exponential
{
tt<-1.0e20
a<-q[1]
b<-q[2]
if (a>0&b>0) 
tt<--sum(log(b/a*(x/a)^(b-1)*exp(-(x/a)^b)))
if (is.na(tt)) tt=1.0e20
if (abs(tt)>1.0e20) tt=1.0e20
return(tt)
}
est<-optim(c(.01,.01),fit,hessian=TRUE)
est
rm(A)
A<-sqrt(solve(est$hessian))
A

pl_alt<- .pareto.fit.threshold(x,method="ml")# find cutoff with shalizi code
xmin=pl_alt$xmin
a=est$par[1]
N<-5000
testresult = numeric(N)
for (i in 1:N){
options(warn=-1)
x_ = rpowerlaw(length(x=x[x>xmin]),a,xmin) 
w = ks.test(x_,x=x[x>xmin]) 
if (w$p.value > 0.10){
testresult[i] = 1}
if (w$p.value <= 0.10){
testresult[i] = 0}
}
c4<-sum(testresult)/N

length(x)
length(x[x>=xmin])
xmin

round(cbind(c1,c2,c3,c4),4)

###
###
###
###
###
###
###
###
###
###
###
###
m <- rbind(c(1,2),c(3,4),c(5,6))
print(m)
layout(m)
par(cex.main = 1, mar = c(4.5,4.5,4.5,0) + 0.1, mgp = c(2.5, 1, 0), cex.lab =1, font.lab =1, cex.axis =1, bty = "n", las = 1)


data<-read.csv('YieldTanzania.csv',header=TRUE)#Tanzania
x<-data[c(1:58),4]#Maize
x<-data[c(59:116),4]#Millet
x<-data[c(117:174),4]#Rice
x<-data[c(175:232),4]#Seed Cotton
#x<-data[c(233:290),4]#Sisal
x<-data[c(291:348),4]#Sorghum
x<-data[c(349:406),4]#Sweet Potato
n<-length(x)
fit=function (q)#Power law
{
tt=1.0e20
a=q[1]
pl_alt<- .pareto.fit.threshold(x,method="ml")# find cutoff with shalizi code
xmin=pl_alt$xmin
x<-x[x>=xmin]
if (a>0) 
tt=-sum(log((a-1)/xmin*(x/xmin)^-a))
if (is.na(tt)) tt=1.0e20
if (abs(tt)>1.0e20) tt=1.0e20
return(tt)
}
est=optim(c(1.5),fit,method="L-BFGS-B",hessian=TRUE)
est
rm(A)
A<-sqrt(solve(est$hessian))
A


pl_alt<- .pareto.fit.threshold(x,method="ml")# find cutoff with shalizi code
xmin=pl_alt$xmin
a=est$par[1]
N<-5000
testresult = numeric(N)
for (i in 1:N){
options(warn=-1)
x_ = rpowerlaw(length(x=x[x>xmin]),a,xmin) 
w = ks.test(x_,x=x[x>xmin]) 
if (w$p.value > 0.10){
testresult[i] = 1}
if (w$p.value <= 0.10){
testresult[i] = 0}
}
c1<-sum(testresult)/N

length(x)
length(x[x>=xmin])
xmin

#
#
#
#
#
pl_alt<- .pareto.fit.threshold(x,method="ml")# find cutoff with shalizi code
xmin=pl_alt$xmin
x<-x[x>=xmin]
n_0<-length(x)
L1<-est$value
a<-est$par[1]
y_1<-(a-1)/xmin*(x/xmin)^-a


fit=function (q)#lognormal
{
tt=1.0e20
a=q[1]
b=q[2]
if (b>0) 
tt=-sum(log(dlnorm(x,a,b)))
if (is.na(tt)) tt=1.0e20
if (abs(tt)>1.0e20) tt=1.0e20
return(tt)
}
est=optim(c(-2,2),fit,hessian=TRUE)
est
rm(A)
A<-sqrt(solve(est$hessian))
A

a<-est$par[1]
b<-est$par[2]
N<-5000
testresult<-numeric(N)
for (i in 1:N){
options(warn=-1)
x_<-rlnorm(n,mean=a,sd=b)
w<-ks.test(x_,x)
if(w$p.value>0.10){
testresult[i]=1}
if (w$p.value<=0.10){
testresult[i]=0}
}
c2<-sum(testresult)/N

L2<-est$value
y_2<-dlnorm(x,a,b)
stat<-sqrt(n_0)*mean(y_1-y_2)/sd(y_1-y_2)


pval<-2*(1-pnorm(abs(stat)))
round(cbind(stat,pval),4)


fit=function (q)# Frechet distribution.
{
tt=1.0e20
a=q[1]
b=q[2]
if (a>0&b>0) 
tt=-sum(log(b*a^b*x^(-b-1)*exp(-(a/x)^b)))
if (is.na(tt)) tt=1.0e20
if (abs(tt)>1.0e20) tt=1.0e20
return(tt)
}
est=optim(c(1,1),fit,hessian=TRUE)
est
rm(A)
A<-sqrt(solve(est$hessian))
A

a<-est$par[1]
b<-est$par[2]
N<-5000
testresult<-numeric(N)
for (i in 1:N){
options(warn=-1)
x_<-a/(-log(runif(n)))^(1/b)
w<-ks.test(x_,x)
if(w$p.value>0.10){
testresult[i]=1}
if (w$p.value<=0.10){
testresult[i]=0}
}
c3<-sum(testresult)/N


L2<-est$value
y_2<-b*a^b*x^(-b-1)*exp(-(a/x)^b)
stat<-sqrt(n_0)*mean(y_1-y_2)/sd(y_1-y_2)


pval<-2*(1-pnorm(abs(stat)))
round(cbind(stat,pval),4)


fit<-function (q)#Stretched Exponential
{
tt<-1.0e20
a<-q[1]
b<-q[2]
if (a>0&b>0) 
tt<--sum(log(b/a*(x/a)^(b-1)*exp(-(x/a)^b)))
if (is.na(tt)) tt=1.0e20
if (abs(tt)>1.0e20) tt=1.0e20
return(tt)
}
est<-optim(c(.01,.01),fit,hessian=TRUE)
est
rm(A)
A<-sqrt(solve(est$hessian))
A

a<-est$par[1]
b<-est$par[2]
N<-5000
testresult<-numeric(N)
for (i in 1:N){
options(warn=-1) 
x_<-a*(-log(1-runif(n)))^(1/b)
w<-ks.test(x_,x)
if(w$p.value>0.10){
testresult[i]=1}
if (w$p.value<=0.10){
testresult[i]=0}
}
c4<-sum(testresult)/N

round(cbind(c1,c2,c3,c4),4)


L2<-est$value
y_2<-b/a*(x/a)^(b-1)*exp(-(x/a)^b)
stat<-sqrt(n_0)*mean(y_1-y_2)/sd(y_1-y_2)


pval<-2*(1-pnorm(abs(stat)))
round(cbind(stat,pval),4)

###
###
###
###
###
###
###
###
###
###
###
###
m <- rbind(c(1,2),c(3,4),c(5,6))
print(m)
layout(m)
par(cex.main = 1, mar = c(4.5,4.5,4.5,0) + 0.1, mgp = c(2.5, 1, 0), cex.lab =1, font.lab =1, cex.axis =1, bty = "n", las = 1)


data<-read.csv('YieldUganda.csv',header=TRUE)#Uganda
x<-data[c(1:58),4]#Banana
x<-data[c(59:116),4]#Cassava
x<-data[c(117:174),4]#Coffee
x<-data[c(175:232),4]#Millet
x<-data[c(233:290),4]#Plantain
x<-data[c(291:348),4]#Sweet Potato
n<-length(x)
fit=function (q)#Power law
{
tt=1.0e20
a=q[1]
pl_alt<- .pareto.fit.threshold(x,method="ml")# find cutoff with shalizi code
xmin=pl_alt$xmin
x<-x[x>=xmin]
if (a>0) 
tt=-sum(log((a-1)/xmin*(x/xmin)^-a))
if (is.na(tt)) tt=1.0e20
if (abs(tt)>1.0e20) tt=1.0e20
return(tt)
}
est=optim(c(1.5),fit,method="L-BFGS-B",hessian=TRUE)
est
rm(A)
A<-sqrt(solve(est$hessian))
A

pl_alt<- .pareto.fit.threshold(x,method="ml")# find cutoff with shalizi code
xmin=pl_alt$xmin
a=est$par[1]
N<-5000
testresult = numeric(N)
for (i in 1:N){
options(warn=-1)
x_ = rpowerlaw(length(x=x[x>xmin]),a,xmin) 
w = ks.test(x_,x=x[x>xmin]) 
if (w$p.value > 0.10){
testresult[i] = 1}
if (w$p.value <= 0.10){
testresult[i] = 0}
}
c1<-sum(testresult)/N

length(x)
length(x[x>=xmin])
xmin


#
#
#
#
#
pl_alt<- .pareto.fit.threshold(x,method="ml")# find cutoff with shalizi code
xmin=pl_alt$xmin
x<-x[x>=xmin]
n_0<-length(x)
L1<-est$value
a<-est$par[1]
y_1<-(a-1)/xmin*(x/xmin)^-a


fit=function (q)#lognormal
{
tt=1.0e20
a=q[1]
b=q[2]
if (b>0) 
tt=-sum(log(dlnorm(x,a,b)))
if (is.na(tt)) tt=1.0e20
if (abs(tt)>1.0e20) tt=1.0e20
return(tt)
}
est=optim(c(-2,2),fit,hessian=TRUE)
est
rm(A)
A<-sqrt(solve(est$hessian))
A

a<-est$par[1]
b<-est$par[2]
N<-5000
testresult<-numeric(N)
for (i in 1:N){
options(warn=-1)
x_<-rlnorm(n,mean=a,sd=b)
w<-ks.test(x_,x)
if(w$p.value>0.10){
testresult[i]=1}
if (w$p.value<=0.10){
testresult[i]=0}
}
c2<-sum(testresult)/N


L2<-est$value
y_2<-dlnorm(x,a,b)
stat<-sqrt(n_0)*mean(y_1-y_2)/sd(y_1-y_2)


pval<-2*(1-pnorm(abs(stat)))
round(cbind(stat,pval),4)


fit=function (q)# Frechet distribution.
{
tt=1.0e20
a=q[1]
b=q[2]
if (a>0&b>0) 
tt=-sum(log(b*a^b*x^(-b-1)*exp(-(a/x)^b)))
if (is.na(tt)) tt=1.0e20
if (abs(tt)>1.0e20) tt=1.0e20
return(tt)
}
est=optim(c(1,1),fit,hessian=TRUE)
est
rm(A)
A<-sqrt(solve(est$hessian))
A

a=est$par[1]
b=est$par[2]
N<-5000
testresult<-numeric(N)
for (i in 1:N){
options(warn=-1)
x_<-a/(-log(runif(n)))^(1/b)
w<-ks.test(x_,x)
if(w$p.value>0.10){
testresult[i]=1}
if (w$p.value<=0.10){
testresult[i]=0}
}
c3<-sum(testresult)/N


L2<-est$value
y_2<-b*a^b*x^(-b-1)*exp(-(a/x)^b)
stat<-sqrt(n_0)*mean(y_1-y_2)/sd(y_1-y_2)


pval<-2*(1-pnorm(abs(stat)))
round(cbind(stat,pval),4)


fit<-function (q)#Stretched Exponential
{
tt<-1.0e20
a<-q[1]
b<-q[2]
if (a>0&b>0) 
tt<--sum(log(b/a*(x/a)^(b-1)*exp(-(x/a)^b)))
if (is.na(tt)) tt=1.0e20
if (abs(tt)>1.0e20) tt=1.0e20
return(tt)
}
est<-optim(c(.01,.01),fit,hessian=TRUE)
est
rm(A)
A<-sqrt(solve(est$hessian))
A

a<-est$par[1]
b<-est$par[2]
N<-5000
testresult<-numeric(N)
for (i in 1:N){
options(warn=-1)
options(warn=-1) 
x_<-a*(-log(1-runif(n)))^(1/b)
w<-ks.test(x_,x)
if(w$p.value>0.10){
testresult[i]=1}
if (w$p.value<=0.10){
testresult[i]=0}
}
c4<-sum(testresult)/N

round(cbind(c1,c2,c3,c4),4)

L2<-est$value
y_2<-b/a*(x/a)^(b-1)*exp(-(x/a)^b)
stat<-sqrt(n_0)*mean(y_1-y_2)/sd(y_1-y_2)


pval<-2*(1-pnorm(abs(stat)))
round(cbind(stat,pval),4)


###
###
###
###
###
###
###
###
###
###
###
###
m <- rbind(c(1,2),c(3,4),c(5,6))
print(m)
layout(m)
par(cex.main = 1, mar = c(4.5,4.5,4.5,0) + 0.1, mgp = c(2.5, 1, 0), cex.lab =1, font.lab =1, cex.axis =1, bty = "n", las = 1)


data<-read.csv('YieldRwanda.csv',header=TRUE)#Rwanda
x<-data[c(1:58),4]#Beans
x<-data[c(59:116),4]#Cassava
x<-data[c(117:174),4]#Coffee
x<-data[c(175:232),4]#Potatoes
x<-data[c(233:290),4]#Sorghum
x<-data[c(291:348),4]#Sweet Potato
#x<-data[c(349:406),4]#Tea
n<-length(x)
fit=function (q)#Power law
{
tt=1.0e20
a=q[1]
pl_alt<- .pareto.fit.threshold(x,method="ml")# find cutoff with shalizi code
xmin=pl_alt$xmin
x<-x[x>=xmin]
if (a>0) 
tt=-sum(log((a-1)/xmin*(x/xmin)^-a))
if (is.na(tt)) tt=1.0e20
if (abs(tt)>1.0e20) tt=1.0e20
return(tt)
}
est=optim(c(1.5),fit,method="L-BFGS-B",hessian=TRUE)
est
rm(A)
A<-sqrt(solve(est$hessian))
A

pl_alt<- .pareto.fit.threshold(x,method="ml")# find cutoff with shalizi code
xmin=pl_alt$xmin
a=est$par[1]
N<-5000
testresult = numeric(N)
for (i in 1:N){
options(warn=-1)
x_ = rpowerlaw(length(x=x[x>xmin]),a,xmin) 
w = ks.test(x_,x=x[x>xmin]) 
if (w$p.value > 0.10){
testresult[i] = 1}
if (w$p.value <= 0.10){
testresult[i] = 0}
}
c1<-sum(testresult)/N

length(x)
length(x[x>=xmin])
xmin


#
#
#
#
#
pl_alt<- .pareto.fit.threshold(x,method="ml")# find cutoff with shalizi code
xmin=pl_alt$xmin
x<-x[x>=xmin]
n_0<-length(x)
L1<-est$value
a<-est$par[1]
y_1<-(a-1)/xmin*(x/xmin)^-a


fit=function (q)#lognormal
{
tt=1.0e20
a=q[1]
b=q[2]
if (b>0) 
tt=-sum(log(dlnorm(x,a,b)))
if (is.na(tt)) tt=1.0e20
if (abs(tt)>1.0e20) tt=1.0e20
return(tt)
}
est=optim(c(-2,2),fit,hessian=TRUE)
est
rm(A)
A<-sqrt(solve(est$hessian))
A

a<-est$par[1]
b<-est$par[2]
N<-5000
testresult<-numeric(N)
for (i in 1:N){
options(warn=-1)
x_<-rlnorm(n,mean=a,sd=b)
w<-ks.test(x_,x)
if(w$p.value>0.10){
testresult[i]=1}
if (w$p.value<=0.10){
testresult[i]=0}
}
c2<-sum(testresult)/N


L2<-est$value
y_2<-dlnorm(x,a,b)
stat<-sqrt(n_0)*mean(y_1-y_2)/sd(y_1-y_2)


pval<-2*(1-pnorm(abs(stat)))
round(cbind(stat,pval),4)


fit=function (q)# Frechet distribution.
{
tt=1.0e20
a=q[1]
b=q[2]
if (a>0&b>0) 
tt=-sum(log(b*a^b*x^(-b-1)*exp(-(a/x)^b)))
if (is.na(tt)) tt=1.0e20
if (abs(tt)>1.0e20) tt=1.0e20
return(tt)
}
est=optim(c(1,1),fit,hessian=TRUE)
est
rm(A)
A<-sqrt(solve(est$hessian))
A

a<-est$par[1]
b<-est$par[2]
N<-5000
testresult<-numeric(N)
for (i in 1:N){
options(warn=-1)
x_<-a/(-log(runif(n)))^(1/b)
w<-ks.test(x_,x)
if(w$p.value>0.10){
testresult[i]=1}
if (w$p.value<=0.10){
testresult[i]=0}
}
c3<-sum(testresult)/N


fit<-function (q)#Stretched Exponential
{
tt<-1.0e20
a<-q[1]
b<-q[2]
if (a>0&b>0) 
tt<--sum(log(b/a*(x/a)^(b-1)*exp(-(x/a)^b)))
if (is.na(tt)) tt=1.0e20
if (abs(tt)>1.0e20) tt=1.0e20
return(tt)
}
est<-optim(c(.01,.01),fit,hessian=TRUE)
est
rm(A)
A<-sqrt(solve(est$hessian))
A

a<-est$par[1]
b<-est$par[2]
N<-5000
testresult<-numeric(N)
for (i in 1:N){
options(warn=-1) 
x_<-a*(-log(1-runif(n)))^(1/b)
w<-ks.test(x_,x)
if(w$p.value>0.10){
testresult[i]=1}
if (w$p.value<=0.10){
testresult[i]=0}
}
c4<-sum(testresult)/N

round(cbind(c1,c2,c3,c4),4)


L2<-est$value
y_2<-b/a*(x/a)^(b-1)*exp(-(x/a)^b)
stat<-sqrt(n_0)*mean(y_1-y_2)/sd(y_1-y_2)


pval<-2*(1-pnorm(abs(stat)))
round(cbind(stat,pval),4)


data<-read.csv('YieldBurundi.csv',header=TRUE)#Burundi
Burundibanana<-data[c(1:58),3]#Banana
Burundibeans<-data[c(59:116),3]#Beans
Burundicassava<-data[c(117:174),3]#Cassava
Burundicoffee<-data[c(175:232),3]#Coffee
Burundisorghum<-data[c(233:290),3]#Sorghum
Burundisweet_potato<-data[c(291:348),3]#Sweet Potato


data<-read.csv('YieldKenya.csv',header=TRUE)#Kenya
Kenyabeans<-data[c(1:58),4]#Beans
Kenyacoffee<-data[c(59:116),4]#Coffee
Kenyamaize<-data[c(117:174),4]#Maize
Kenyarice<-data[c(175:232),4]#Rice
Kenyasugar_cane<-data[c(233:290),4]#Sugar Cane
Kenyawheat<-data[c(349:406),4]#Wheat


data<-read.csv('YieldSomalia.csv',header=TRUE)#Somalia
Somaliabanana<-data[c(1:58),4]#Banana
Somaliamaize<-data[c(59:116),4]#Maize
Somaliasorghum<-data[c(117:174),4]#Sorghum
Somaliasugar_cane<-data[c(175:232),4]#Sugar Cane


data<-read.csv('YieldTanzania.csv',header=TRUE)#Tanzania
Tanzaniamaize<-data[c(1:58),4]#Maize
Tanzaniamillet<-data[c(59:116),4]#Millet
Tanzaniarice<-data[c(117:174),4]#Rice
Tanzaniacotton_seed<-data[c(175:232),4]#Seed Cotton
Tanzaniasorghum<-data[c(291:348),4]#Sorghum
Tanzaniasweet_potato<-data[c(349:406),4]#Sweet Potato


data<-read.csv('YieldUganda.csv',header=TRUE)#Uganda
Ugandabanana<-data[c(1:58),4]#Banana
Ugandacassava<-data[c(59:116),4]#Cassava
Ugandacoffee<-data[c(117:174),4]#Coffee
Ugandamillet<-data[c(175:232),4]#Millet
Ugandaplantain<-data[c(233:290),4]#Plantain
Ugandasweet_potato<-data[c(291:348),4]#Sweet Potato


data<-read.csv('YieldRwanda.csv',header=TRUE)#Rwanda
Rwandabeans<-data[c(1:58),4]#Beans
Rwandacassava<-data[c(59:116),4]#Cassava
Rwandacoffee<-data[c(117:174),4]#Coffee
Rwandapotato<-data[c(175:232),4]#Potatoes
Rwandasorghum<-data[c(233:290),4]#Sorghum
Rwandasweet_potato<-data[c(291:348),4]#Sweet Potato


m <- rbind(c(1))
print(m)
layout(m)
par(cex.main = 1.5, mar = c(5, 5, 1, 0) + 0.1, mgp = c(3.8, 1, 0), cex.lab = 1.5, font.lab = 1, cex.axis =1, bty = "n", las = 1)

data <- round(data.frame(year = 1961:2018, 
Burundibanana,
Somaliabanana,
Ugandabanana))
head(data)
plot(data$year,                             
     data$Burundibanana,
     type = "l",
     col = 2,
     xlim = c(1960, 2022),
     ylim = c(min(Burundibanana,Somaliabanana,Ugandabanana), 
     max(Burundibanana,Somaliabanana,Ugandabanana)),
     xlab = "Year",
     ylab = "Yield",
     lwd=3,
     main="Banana")
lines(data$year,                             
      data$Somaliabanana,
      type = "l",
      lwd=3,
      col = 3)
lines(data$year,                             
      data$Ugandabanana,
      type = "l",
      lwd=3,
      col = 4)

legend("topright",                          
       c("Burundi","Somalia","Uganda"),
       lty = 1,
       lwd=c(3,3,3),
       col = 2:4,bty = "n",cex=2)


data <- round(data.frame(year = 1961:2018, 
Burundibeans,
Kenyabeans,
Rwandabeans))
head(data)
plot(data$year,                             
     data$Burundibeans,
     type = "l",
     col = 2,
     xlim = c(1960, 2022),
     ylim = c(min(Burundibeans,Kenyabeans,Rwandabeans), 
     max(Burundibeans,Kenyabeans,Rwandabeans)),
     xlab = "Year",
     ylab = "Yield",
     lwd=3,
     main="Beans")
lines(data$year,                             
      data$Kenyabeans,
      type = "l",
      lwd=3,
      col = 3)
lines(data$year,                             
      data$Rwandabeans,
      type = "l",
      lwd=3,
      col = 4)

legend("topright",                          
       c("Burundi","Kenya","Rwanda"),
       lty = 1,
       lwd=c(3,3,3),
       col = 2:4,bty = "n",cex=2)


data <- round(data.frame(year = 1961:2018, 
Burundicassava,
Ugandacassava,
Rwandacassava))
head(data)
plot(data$year,                             
     data$Burundicassava,
     type = "l",
     col = 2,
     xlim = c(1960, 2022),
     ylim = c(min(Burundicassava,
Ugandacassava,
Rwandacassava), 
     max(Burundicassava,
Ugandacassava,
Rwandacassava)),
     xlab = "Year",
     ylab = "Yield",
     lwd=3,
     main="Cassava")
lines(data$year,                             
      data$Ugandacassava,
      type = "l",
      lwd=3,
      col = 3)
lines(data$year,                             
      data$Rwandacassava,
      type = "l",
      lwd=3,
      col = 4)

legend("topright",                          
       c("Burundi","Uganda","Rwanda"),
       lty = 1,
       lwd=c(3,3,3),
       col = 2:4,bty = "n",cex=2)


data <- round(data.frame(year = 1961:2018, 
Burundicoffee,
Ugandacoffee,
Rwandacoffee))
head(data)
plot(data$year,                             
     data$Burundicoffee,
     type = "l",
     col = 2,
     xlim = c(1960, 2022),
     ylim = c(min(Burundicoffee,
Ugandacoffee,
Rwandacoffee), 
     max(Burundicoffee,
Ugandacoffee,
Rwandacoffee)),
     xlab = "Year",
     ylab = "Yield",
     lwd=3,
     main="Coffee")
lines(data$year,                             
      data$Ugandacoffee,
      type = "l",
      lwd=3,
      col = 3)
lines(data$year,                             
      data$Rwandacoffee,
      type = "l",
      lwd=3,
      col = 4)

legend("topright",                          
       c("Burundi","Uganda","Rwanda"),
       lty = 1,
       lwd=c(3,3,3),
       col = 2:4,bty = "n",cex=2)


#Box plot Banana
# Create data
names=c(rep("Burundi",58),rep("Kenya",58),rep("Uganda",58),rep("Rwanda",58))

data=c(Burundicoffee,Kenyacoffee,Ugandacoffee,Rwandacoffee)

frame=data.frame(names,data)
 
# Basic boxplot
boxplot(frame$data ~ frame$names ,col=c("powderblue","oldlace","cadetblue1","darkgray"),lwd=0.5,
pch=16,cex=2,ylab="",xlab="",main="Coffee")


install.packages("forecast")
library(forecast)
fit <- auto.arima(ts(Burundibeans,start=1961,end=2018))
checkresiduals(fit)
summary(fit)


plot(forecast(fit,h=10),main="Beans: ARIMA(1,0,0) with non-zero mean",xlab="Year",ylab="Yield",lwd=3)
